# Supplementary material for: Clustering of 27,525,663 Death Records from the United States Based on Health Conditions Associated with Death: An Example of Big Health Data Exploration
Source: J Clin Med. 2019 Jun 27;8(7):922. doi: 10.3390/jcm8070922 (PMC6678953; doi:10.3390/jcm8070922)
Supplement: Supplementary file 1 [file jcm-08-00922-s001.zip]

Archive with 5 entries (5 files):
- Figure A3.docx
- Figure A4.docx
- jcm-532622(4).docx
- Table A2.xlsx
- Table A4.xlsx
