# Supplementary material for: Clustering of 27,525,663 Death Records from the United States Based on Health Conditions Associated with Death: An Example of Big Health Data Exploration
Source: J Clin Med. 2019 Jun 27;8(7):922. doi: 10.3390/jcm8070922 (PMC6678953; doi:10.3390/jcm8070922)
Supplement: Supplementary file 1 [file jcm-08-00922-s001.zip › Table A2.xlsx]

## Sheet: 346_code groups
Main group	Disease(group) name	Code
Certain infections	Clostridium dificile infection	A047
	Other gastrointestinal infection	A00-A046;A048-A09
	Tuberculosis	A15-A19;B90;O980;P370
	Staphylococcal infection	A490
	Streptococcal/enterococcal infection	A491
	Other bacterial infection	A20-A39;A42-A48;A492-A499;A50-A58;A63-A79;B92;B940;O981-O982;P372
	Streptococcal sepsis	A40;P360-P361
	Staphylococcal sepsis	A410-A412;P362-P363
	Other sepsis	A413-A419;O85;P364-P369
	Viral hepatitis	B15-B19;B942;O984
	HIV	B20-B24;O987
	Other viral infection	A60;A80-A99;B00-B09;B25-B34;B91;B941;O985;P35
	Mycosis	B35-B49;P375
	Protozoal infection	B50-B64;O986;P371;P373-P374
	Other infection	A59;B65-B89;B948-B99;O860-O861;O864-O868;O91;O983;O988-O989;P378-P379;P390-P392;P394-P399
Neoplasms	Oral cancer	C00-C14;D000
	Oesophageal cancer	C15;D001
	Stomach cancer	C16;D002
	Small intestinal cancer	C17;C784
	Colon cancer	C18;C785;D010
	Rectal cancer	C19-C21;D011-D013
	Liver cancer	C22;C787
	Gallbladder cancer	C23
	Pancreas cancer	C25
	Other cancer of digestive system	C24;C26;C788;D014-D019
	Laryngeal cancer	C32;D020
	Lung cancer	C34;C780;D022
	Other respiratory cancer	C30-C31;C33;C39;C783;D021;D023-D024
	Pleural cancer	C384;C782
	Bone cancer	C40-C41;C795
	Melanoma	C43;D03
	Other skin cancer	C44;C792;D04
	Mesothelioma	C45
	Peritoneal cancer	C48;C786
	Other soft tissue cancer	C46-C47;C49
	Breast cancer	C50;D05
	Vulvar/vaginal cancer	C51-C52;D071-D072
	Uterine cancer	C53-C55;D06;D070
	Ovarian cancer	C56;C796
	Other cancer of female genital organs	C57-C58;D073
	Prostate cancer	C61;D075
	Other cancer of male genital organs	C60;C62-C63;D074;D076
	Renal cancer	C64-C65;C790
	Bladder cancer	C67;C791;D090
	Other cancer of urinary system	C66;C68;D091
	Brain cancer	C71;C793
	Thyroid cancer	C73
	Hodgkin lymphoma	C81
	Non-Hodgkin lymphoma	C77;C82-C88
	Myeloma	C900;C902-C903
	Lymphoid leukaemia	C91
	Myeloid leukaemia	C92
	Other leukaemia	C901;C93-C95
	Other cancer	C37;C380-C383;C388;C69-C70;C72;C74-C76;C781;C794;C797-C799;C80;C96-C97;D092-D099
	Benign tumor	D10-D36
	Other neoplasm	D37-D48
Blood diseases and immune disorders	Anaemia	D50-D64;O990;P611-P614
	Defibrination syndrome	D65
	Other coagulation defect	D66-D68
	Thrombocytopenia	D693-D696;P610
	Agranulocytosis	D70
	Other immune deficiency	D71-D72;D80-D84;D89
	Sarcoidosis	D86
	Other blood disease	D690-D692;D698-D699;D73-D77;O991;P55-P56;P615-P619
Endocrine and Metabolic diseases	Hypothyroidism	E02-E03
	Hyperthyroidism	E05;P721
	Other thyroidal disorder	E00-E01;E04;E06-E07;E890;E892;O905;P714;P722
	Diabetes mellitus	E10-E14;O24;P702
	Other glucose regulation disorder	E15-E16;E891;P703-P704
	Malnutrition	E40-E46;O25;P05
	Obesity	E66
	Lipidaemia	E78
	Disorder of mineral metabolism	E83
	Amyloidosis	E85
	Volume depletion	E86
	Hypernatraemia	E870
	Hyponatreamia	E871
	Acid-base balance disorder	E872-E874
	Hyperkalaemia	E875
	Hypokalaemia	E876
	Other metabolic disease	E20-E35;E50-E65;E67-E77;E79-E80;E84;E877-E878;E88;E893-E899;O992;P53;P58-P59;P700-P701;P708-P709;P710-P713;P718-P719;P720;P728-P729;P74
Mental disorders	Dementia	F00-F03
	Delirium	F05
	Other organic mental disorder	F04;F06-F09
	Alcohol dependence	F10
	Opiod dependence	F11
	Cocaine dependence	F14
	Nicotine dependence	F17
	Other drug dependence	F12-F13;F15-F16;F18-F19;P961-P962
	Schizophrenia/psychosis/delusional disorder	F20-F29
	Bipolar affective disorder	F31;F340
	Depression	F32-F33;F341
	Anxiety disorder	F40-F41
	Stress related disorder	F43
	Mental retardation	F70-F79
	Other mental disorder	F30;F348-F349;F38-F39;F42;F44-F69;F80-F99;O993
Neural diseases	Meningitis	G00-G03
	Other inflammatory neural disease	G04-G09
	Chorea Huntington	G10
	Motor neuron disease	G122
	Parkinson	G20-G22
	Alzheimer	G30
	Multiple sclerosis	G35
	Other degenerative neural disease	G11;G120-G121;G128-G129;G13-G14;G23-G26;G31-G32
	Epilepsy	G40-G41
	Transient cerebral ischaemic attack	G45
	Sleep apnoe	G473
	Neuropathy	G56-G64
	Other nerve disorder	G50-G55
	Myasthenia gravis	G700;P940
	Other neuromyopathy	G701-G709;G71-G73;P941-P949
	Cerebral palsy	G80
	Hemiplegia	G81
	Paraplegia	G820-G822
	Tetraplegia	G823-G825
	Other paralytic syndrome	G83
	Hydrocephalus	G91;P917
	Anoxic brain damage	G931
	Cerebral compression	G935
	Cerebral oedema	G936
	Other brain disorder	G92;G930;G932-G934;G937-G939;G94
	Other neural disease	G36-G37;G43-G44;G46;G470-G472;G474-G479;G90;G95-G99;P57;P90;P912-P915;P918-P919
Circulatory diseases	Rheumatic heart disease	I00-I09
	Hypertension	I10;I13-I15;O10;O13;O16;P292
	Hypertensive heart disease	I11
	Hypertensive renal disease	I12
	Angina pectoris	I20
	Myocardial infarction	I21-I23
	Other acute ischaemic heart disease	I24
	Atherosclerotic heart disease	I250-I251
	Other chronic ischaemic heart disease	I252-I259
	Pulmonary embolism	I26
	Pulmonary hypertension	I270-I272
	Other pulmonary heart disease	I278-I279
	Pericarditis	I30-I32
	Endocarditis	I33;I38-I39
	Non-rheumatic mitral valve disorder	I34
	Non-rheumatic aortic valve disorder	I35
	Cardiomyopathy	I42-I43;O903
	Heart conduction disorder	I44-I45
	Cardiac arrest	I46
	Paroxysmal tachycardia	I47
	Cardiac arrythmia	I48-I49;P291
	Heart failure	I50;P290
	Cardiomegaly	I517
	Other heart disease	I36-I37;I40-I41;I510-I516;I518-I519;I52;I970-I971
	Cerebral haemorrhage	I60-I62;I690-I692
	Cerebral infarction	I63;I693
	Unspecified stroke	I64;I694
	Cerebral aneurysm	I671
	Cerebral atherosclerosis	I672
	Other cerebrovascular disease	I65-I66;I670;I673-I679;I68;I698;O225;P910-P911;P916
	Atherosclerosis	I70
	Aortic aneurysm	I71
	Other aneurysm	I72
	Thrombosis/embolism	I74;I78-I82
	Oesophageal varices	I85
	Hypotension	I95;O265
	Other vascular disorder	I28;I73;I77;I83-I84;I86-I89;I972-I979;I98-I99;O220-O224;O228-O229;O87;O994;P293-P299;P60
Respiratory diseases	Acute upper respiratory infection	J00-J06
	Influenza	J09-J11
	Pneumonia	J12-J18;P23
	Other lower respiratory infection	J20-J22
	Other disease of upper respiratory tract	J30-J39
	Bronchitis	J40-J42
	COPD	J43-J44;J982-J983
	Asthma	J45-J46
	Bronchiectasis	J47
	Pneumoconiosis	J60-J65
	Pneumonitis	J67;J69
	Acute respiratory distress syndrome	J80
	Pulmonary oedema	J81
	Other interstital pulmonary disorder	J82-J84
	Pyothorax	J86
	Pleura effusion	J90-J91
	Pneumothorax	J93
	Respiratory failure	J96;P285
	Other respiratory disorder	J66;J68;J70;J85;J92;J94-J95;J980-J981;J984-J989;J99;O88;O995;P20-P22;P24-P27;P280-P284;P288-P289
Diseases of the digestive system	Gastro-oesophagal reflux disease	K21
	Gastrointestinal ulcer	K221;K25-K28;K626;K633
	Gastrointestinal haemorrhage	K922
	Gastroenteritis	K29;K50-K52
	Hernia	K40-K46
	Other gastric disease	K20;K222-K229;K30-K31;P540-P543
	Vascular disorder of intestine	K55
	Paralytic ileus / intestinal obstruction	K56;P76
	Intestinal diverticulum	K57
	Perforated intestine	K631
	Other intestinal disease	K35-K38;K58-K61;K620-K625;K627-K629;K630;K632;K634-K639;K64;K90;P77;P780
	Peritonitis	K65;K670-K673
	Other peritoneal disease	K66;K678;P781
	Alcoholic liver disease	K70
	Hepatic failure	K72
	Non-viral hepatitis	K73;K75
	Liver fibrosis/cirrhosis	K74
	Non-alcoholic fatty liver disease	K760
	Portal hypertension	K766
	Hepatorenal syndrome	K767
	Other liver disease	K71;K761-K765;K768-K769;K77;O266
	Cholelithiasis	K80
	Cholecystitis	K81
	Cholangitis	K830
	Other disease of gallbladder	K82
	Bile duct obstruction	K831
	Pancreatitis	K85;K860-K861
	Other pancreatic disease	K862-K869
	Other disease of digestive system	K00-K14;K220;K23;K832-K839;K87;K91;K920-K921;K928-K929;K93;O996;P75;P783-P789
Skin diseases	Cellulitis	L03
	Other skin infection	L00-L02;L04-L08
	Decubitus	L89
	Localized Lupus erythematosus	L93
	Skin ulcer	L97;L984
	Other skin disease	L10-L88;L90-L92;L94-L95;L980-L983;L985-L989;L99;O997;P545
Diseases of the muscoloskeletal system and connective tissue	Arthritis	M00-M14
	Arthrosis	M15-M19
	Other joint disorder	M20-M25
	Systemic Lupus erythematosus	M32
	Systemic sclerosis	M34
	Other systemic connective tissue disorder	M30-M31;M33;M35-M36
	Deforming dorsopathy	M40-M43
	Spinal stenosis	M480
	Dorsalgia	M54
	Other dorsopathy	M45-M47;M481-M489;M49-M53
	Muscle disease	M60-M63
	Osteoporosis	M80-M82
	Pathological bone fracture	M844
	Osteomyelitis	M86
	Other osteopathy	M83;M840-M843;M848-M849;M85;M87-M90;P963
	Other muscoskeletal disorder	M65-M79;M91-M99
Diseases of the genitourinary tract	Glomerular disease	N00-N08
	Tubulo-interstitial nephritis	N10-N12
	Obstructive uropathy	N13
	Acute renal failure	N17;O904
	Chronic kidney disease	N18
	Unspecified kidney failure	N19
	Urolithiasis	N20-N23
	Other renal disease	N14-N16;N25-N29;N391-N392;P544;P960
	Bladder disorder	N30-N33
	Infection of urinary tract	N390;O23;O862-O863;P393
	Prostate hyperplasia	N40
	Other disorder of male genital organs	N41-N51
	Disorder of breast	N60-N64;O92
	Disorder of female genital organs	N70-N98
	Other genitourinary disease	N34-N37;N393-N399;N99
Congenital Malformations and gene abnormalities	Congenital malformation of nervous system	Q00-Q07
	Congenital malformation of heart	Q20-Q24
	Congenital malformation of other blood vessels	Q25-Q28
	Congenital malformation of respiratory system	Q30-Q34
	Congenital malformation of urinary system	Q60-Q64
	Congenital malformation of musculoskeletal system	Q65-Q79
	Other congenital malformation	Q10-Q18;Q35-Q56;Q80-Q89
	Trisomy 21	Q90
	Other chromosomal abnormality	Q91-Q99
Other diseases	Eye disease	H00-H59
	Other disease	H60-H95;O00-O08;O11-O12;O14-O15;O20-O21;O264;O267-O269;O40-O69;O72-O75;O908-O909;O998;P38;P546-P549;P818-P819;P83;P965-P969
External stress factors
Injuries	Open head wound	S01;T901
	Open neck wound	S11
	Open torso wound	O709;O713-O714;O900-O901;P50-P51;S21;S31;T091;T910
	Open wound on upper or lower limb	S41;S51;S61;S71;S81;S91;T012-T013;T111;T131;T920;T930
	Unspecified open wound	T019;T141
	Skull fracture	P130-P131;S02;T902
	Neck fracture	S12
	Thorax fracture	S22;T912
	Spine/pelvis fracture	S32;T08;T911
	Upper limb fracture	S42;S52;S62;T022;T024;T10;T921-T922
	Femur fracture	P132;S72;T931
	Other lower limb fracture	S82;S92;T023;T025;T12;T932
	Other fracture	P133-P139;T021;T028-T029;T142
	Traumatic cranial haemorrhage	P10;P120;P52;S064-S066
	Other brain injury	P110-P112;S060-S063;S067-S069;T905
	Heart injury	S26
	Lung injury	S270-S273
	Other inner organ injury	O710-O711;O715;P150-P151;S274-S279;S36-S37;T065;T914-T915
	Injury of nerves or spinal cord	P113-P119;P142-P149;S140-S146;S240-S246;S341-S348;S445-S449;S540-S542;S643;S849;S948-S949;T062;T093-T094;T113;T133;T144;T903;T913;T924;T934
	Crushing injury / traumatic amputation	S07-S08;S17-S18;S280-S281;S381-S383;S47-S48;S57-S58;S67-S68;S77-S78;S87-S88;S97;S980-S984;T04-T05;T096;T116;T136;T147;T926;T936
	Blood vessel injury	S090;S15;S25;S35;S45;S55;S65;S75;S85;S95;T063;T114;T134;T145
	Other or unspecified injury	O712;O717-O718;O902;P128-P129;P140;P158-P159;S00;S03-S05;S091-S099;S10;S130-S136;S16;S197-S199;S20;S230-S235;S29-S30;S330-S337;S39-S40;S430-S435;S46;S498-S499;S50;S531;S568;S597-S599;S60;S630-S637;S665-S669;S697-S699;S70;S730-S731;S760-S764;S797-S799;S80;S830-S837;S86;S897-S899;S90;S930-S936;S96;S998-S99;T00;T038-T039;T064;T07;T090;T092;T095;T098-T099;T110;T112;T115;T118-T119;T130;T132;T135;T138-…
	Complications of trauma	T79;T982
Poisoning	Intoxication by heroin	T401
	Intoxication by methadone	T403
	Intoxication by other opiod	T400;T402
	Intoxication by cocaine	T405
	Intoxication by other narcotics	T404;T406-T409
	Intoxication by nonopioid analgesic/antipyretic/antirheumatic drug	T39
	Intoxication by other antiepileptic/sedative-hypnotic/antiparkinsonism drug	T420-T423;T425-T428
	Benzodiazepine intoxication	T424
	Intoxication by antidepressants	T430-T432
	Intoxication by antipsychotic/neuroleptic	T433-T435
	Intoxication by psychostimulant medical drug	T436
	Intoxication by antiallergic/antiemetic drug	T450
	Intoxication by other medical drug	P93;T36-T38;T410-T415;T438-T439;T44;T451-T459;T46-T50;T96
	Intoxication by alcohol	T51
	Intoxication by carbon monoxide	T58
	Intoxication by other gas	T59
	Other intoxication	T52-T57;T60-T65;T97
Other External stress factor	Burn	T200-T203;T210-T213;T220-T223;T230-T233;T240-T243;T250-T253;T260-T263;T270-T273;T280-T284;T300-T303;T31
	Hyperthermia and other effects of heat and radiation	P810;T66-T67
	Hypothermia and other effects of reduced temperature	P80;T346-T349;T35;T68-T69
	Asphyxiation	T71
	Drowning	T751
	Foreign body entering through natural orifice	T15-T19;T980
	Other external stress factor	P964;T204-T206;T214-T217;T244;T266-T269;T274-T277;T285-T289;T304-T306;T320-T326;T70;T73-T74;T750;T752-T789;T95;T981
External causes
Accidents	Accidential collision of motor vehicle and pedestrian	V02-V04;V090;V092;V20;V30;V40;V50;V60;V70
	Accidential collision of motor vehicle and non-motor vehicle	V12-V14;V190-V192;V194-V196;V21;V25-V26;V31;V35-V36;V41;V45-V46;V51;V55-V56;V65-V66;V71;V75-V76;V803-V805;V810-V811;V876;V886
	Accidential collision of two or more motor vehicles	V22-V24;V290-V292;V294-V296;V32-V34;V390-V392;V394-V396;V42-V44;V490-V492;V494-V496;V52-V54;V590-V592;V594-V596;V62-V64;V690-V692;V694-V696;V72-V74;V790-V792;V794-V796;V870-V875;V877;V880-V885;V887
	Accidential collision of motor vehicle and stationary object	V27;V37;V47;V57;V67;V77
	Other accident involving motor vehicle	V28;V293;V298-V299;V38;V393;V398-V399;V48;V493;V498-V499;V58;V593;V598-V599;V68;V693;V698-V699;V78;V793;V798-V799;V83-V86;V878;V888;V890;V892;Y850
	Other transport accident	V01;V05-V06;V091;V093-V099;V10-V11;V15-V18;V193;V198-V199;V800-V802;V806-V809;V812-V819;V82;V879;V889;V891;V893-V899;V90-V99;Y859
	Accidential fall	W00-W19
	Accidential exposure to other mechanical force	W20-W64;X590
	Accidential drowning	W65-W74
	Accidential inhalation of object	W78-W80
	Other accidential threat to breathing	W75-W77;W81-W84
	Accidential exposure to fire, smoke and flames	X00-X09
	Accidential exposure to hot temperatures	W92;X10-X19;X30
	Accidential exposure to cold temperatures	W93;X31
	Accidential poisoning by antiepileptic/sedative-hypnotic/antiparkinsonism/psychotropic drug	X41
	Accidential poisoning by other medical drug	X40;X43-X44
	Accidential poisoning by narcotic	X42
	Accidential poisoning by alcohol	X45
	Other accidential poisoning	X20-X29;X46-X49
	Other accident	W85-W91;W94-W99;X32-X39;X50-X58;X599;Y86
Intentional self-harm	Intentional self-poisoning by medical drug	X60-X64
	Intentional self-poisoning by gas/vapour	X67
	Other intentional self-poisoning	X65-X66;X68-X69
	Intentional self-suffocation/strangulation	X70
	Intentional self-harm by firearm discharge	X72-X74
	Other intentional self-harm	X71;X75-X84;Y870
Assault	Assault by firearm discharge	X93-X95
	Assault by sharp object	X99
	Other assault	X85-X92;X96-X98;Y00-Y09;Y871
Complications of medical care	Misadventure during surgical or medical care	T812;T815-T816;Y60-Y69;Y881
	Complication following artificial implant	T820-T821;T824-T829;T830-T831;T833-T839;T84-T85;Y831
	Complication following bypass/anastomosis/graft	T822-T823;T832;Y832
	Complication following organ transplant	T86;Y830
	Complication following (partial) removal of organ	Y836
	Complication following other surgical procedure	T87;Y833-Y835;Y838-Y839
	Adverse effect of antineoplastic drug	Y431-Y433
	Adverse effect of anticoagulant	Y442
	Adverse effect of other medical drug	O291-O292;O89;T880-T883;T885-T887;Y40-Y42;Y430;Y434-Y439;Y440-Y441;Y443-Y449;Y45-Y59;Y880
	Other complication of medical care	T80;T810-T811;T813-T814;T817-T819;T884;T888-T889;T983;Y70-Y82;Y84;Y882-Y883
Undetermined and other external causes	Poisoning by medical drug with undetermined intent	Y10-Y11;Y13-Y14
	Poisoning by narcotic with undetermined intent	Y12
	Other poisoning with undetermined intent	Y15-Y19
	Other cause with undetermined intent	Y20-Y34;Y872;Y899
	Legal intervention / war	Y35-Y36;Y890-Y891
