# Supplementary material for: Clustering of 27,525,663 Death Records from the United States Based on Health Conditions Associated with Death: An Example of Big Health Data Exploration
Source: J Clin Med. 2019 Jun 27;8(7):922. doi: 10.3390/jcm8070922 (PMC6678953; doi:10.3390/jcm8070922)
Supplement: Supplementary file 1 [file jcm-08-00922-s001.zip › Table A4.xlsx]

## Sheet: characteristics
		Clusters
	Whole Group	Other physical harm	p-value	Atherosclerotic heart disease	p-value	Chronic kidney disease	p-value	Gastrointestinal cancer	p-value	Other geriatric disease	p-value	Urological/gastrointestinal disease/other infection	p-value	Liver disease	p-value	Lung cancer	p-value	Myocardial infarction	p-value	Neurodegenerative disease	p-value	Other cancer	p-value	Other cardiovascular disease	p-value	Poisoning	p-value	Respiratory disease	p-value	Stroke	p-value	Open wound/suffocation	p-value
N	27 525 663	1 139 837		1 389 311		554 736		1 586 848		1 833 980		3 125 752		1 131 928		1 307 406		907 095		1 309 617		3 316 586		4 850 234		497 436		2 561 110		1 507 867		505 920
Age at death
in completed years, mean (SD)	73.12 (18.00)	58.97 (26.46)	0	76.63 (14.08)	0	77.39 (13.16)	0	71.10 (13.61)	0	85.15 (10.22)	0	73.41 (18.92)	0	63.87 (15.47)	0	71.18 (11.24)	0	75.23 (14.10)	0	83.64 (10.45)	0	71.79 (14.81)	0	75.66 (16.22)	0	43.37 (13.79)	0	74.00 (19.17)	0	77.83 (15.18)	0	41.23 (19.53)	0
below 18 years, n (%)	322 847 (1.17 %)	66 051 (5.80 %)	0	229 (0.02 %)	0	126 (0.02 %)	0	1 389 (0.09 %)	0	1 028 (0.06 %)	0	70 134 (2.24 %)	0	3 013 (0.27 %)	0	74 (0.01 %)	0	107 (0.01 %)	0	2 516 (0.19 %)	0	17 768 (0.54 %)	0	23 894 (0.49 %)	0	3 775 (0.76 %)	0	87 280 (3.41 %)	0	10 816 (0.72 %)	0	34 647 (6.85 %)	0
40 years and below, n (%)	1 497 487 (5.44 %)	316 085 (27.75 %)	0	11 794 (0.85 %)	0	6 134 (1.11 %)	0	28 133 (1.77 %)	0	5 854 (0.32 %)	0	172 298 (5.51 %)	2.9e-09	57 691 (5.10 %)	0	4 709 (0.36 %)	0	9 003 (0.99 %)	0	5 893 (0.45 %)	0	93 963 (2.83 %)	0	145 963 (3.01 %)	0	207 652 (41.75 %)	0	135 135 (5.28 %)	0	34 203 (2.27 %)	0	262 977 (52.00 %)	0
65 years and above, n (%)	20 132 389 (73.15 %)	538 927 (47.31 %)	0	1 090 242 (78.48 %)	0	461 486 (83.19 %)	0	1 088 862 (68.62 %)	0	1 750 431 (95.45 %)	0	2 336 767 (74.76 %)	0	503 168 (44.46 %)	0	943 780 (72.19 %)	0	689 785 (76.05 %)	0	1 246 003 (95.14 %)	0	2 362 341 (71.23 %)	0	3 731 426 (76.94 %)	0	26 435 (5.32 %)	0	2 042 498 (79.75 %)	0	1 254 164 (83.18 %)	0	66 074 (13.06 %)	0
85 years and above, n (%)	8 451 749 (30.71 %)	255 717 (22.45 %)	0	487 540 (35.10 %)	0	191 936 (34.60 %)	0	279 530 (17.62 %)	0	1 133 792 (61.82 %)	0	1 005 592 (32.17 %)	0	130 789 (11.56 %)	0	154 871 (11.85 %)	0	279 126 (30.77 %)	0.171266	708 923 (54.13 %)	0	686 654 (20.70 %)	0	1 739 633 (35.87 %)	0	3 177 (0.64 %)	0	785 376 (30.67 %)	0.137716	598 872 (39.72 %)	0	10 221 (2.02 %)	0
Gender, n (%)
Female	13 697 099 (49.76 %)	444 747 (39.02 %)	0	639 416 (46.02 %)	0	275 639 (49.69 %)	0.272781	834 302 (52.58 %)	0	1 203 572 (65.63 %)	0	1 691 323 (54.11 %)	0	417 458 (36.88 %)	0	579 024 (44.29 %)	0	404 460 (44.59 %)	0	792 373 (60.50 %)	0	1 545 720 (46.61 %)	0	2 402 194 (49.53 %)	0	183 148 (36.82 %)	0	1 320 330 (51.55 %)	0	878 471 (58.26 %)	0	84 922 (16.79 %)	0
Male	13 828 564 (50.24 %)	695 090 (60.98 %)	0	749 895 (53.98 %)	0	279 097 (50.31 %)	0.272781	752 546 (47.42 %)	0	630 408 (34.37 %)	0	1 434 429 (45.89 %)	0	714 470 (63.12 %)	0	728 382 (55.71 %)	0	502 635 (55.41 %)	0	517 244 (39.50 %)	0	1 770 866 (53.39 %)	0	2 448 040 (50.47 %)	0	314 288 (63.18 %)	0	1 240 780 (48.45 %)	0	629 396 (41.74 %)	0	420 998 (83.21 %)	0
Race, n (%)
White	23 533 801 (85.50 %)	979 669 (85.95 %)	0	1 182 692 (85.13 %)	0	422 774 (76.21 %)	0	1 320 857 (83.24 %)	0	1 646 716 (89.79 %)	0	2 589 769 (82.85 %)	0	960 623 (84.87 %)	0	1 137 494 (87.00 %)	0	789 310 (87.02 %)	0	1 202 689 (91.84 %)	0	2 870 261 (86.54 %)	0	4 087 744 (84.28 %)	0	434 187 (87.28 %)	0	2 264 001 (88.40 %)	0	1 264 691 (83.87 %)	0	380 324 (75.17 %)	0
Black	3 213 637 (11.68 %)	119 023 (10.44 %)	0	164 128 (11.81 %)	1.793e-07	109 093 (19.67 %)	0	199 813 (12.59 %)	0	150 119 (8.19 %)	0	450 474 (14.41 %)	0	125 152 (11.06 %)	0	137 501 (10.52 %)	0	96 528 (10.64 %)	0	79 762 (6.09 %)	0	360 396 (10.87 %)	0	643 903 (13.28 %)	0	52 081 (10.47 %)	0	228 613 (8.93 %)	0	190 065 (12.60 %)	0	106 986 (21.15 %)	0
Native American	176 329 (0.64 %)	14 399 (1.26 %)	0	7 681 (0.55 %)	0	4 694 (0.85 %)	0	9 376 (0.59 %)	0	6 124 (0.33 %)	0	21 954 (0.70 %)	0	20 948 (1.85 %)	0	6 283 (0.48 %)	0	4 325 (0.48 %)	0	3 671 (0.28 %)	0	14 772 (0.45 %)	0	26 181 (0.54 %)	0	6 632 (1.33 %)	0	15 529 (0.61 %)	0	6 952 (0.46 %)	0	6 808 (1.35 %)	0
Asian / Pacific islander	601 896 (2.19 %)	26 746 (2.35 %)	0	34 810 (2.51 %)	0	18 175 (3.28 %)	0	56 802 (3.58 %)	0	31 021 (1.69 %)	0	63 555 (2.03 %)	0	25 205 (2.23 %)	0.00291964	26 128 (2.00 %)	0	16 932 (1.87 %)	0	23 495 (1.79 %)	0	71 157 (2.15 %)	4.54e-08	92 406 (1.91 %)	0	4 536 (0.91 %)	0	52 967 (2.07 %)	0	46 159 (3.06 %)	0	11 802 (2.33 %)	0
Education Level, n (%)
Primary	3 536 306 (13.29 %)	142 966 (13.01 %)	0	175 491 (13.11 %)	3e-10	87 297 (16.22 %)	0	160 111 (10.37 %)	0	286 527 (16.15 %)	0	484 092 (16.10 %)	0	109 500 (10.09 %)	0	132 493 (10.45 %)	0	129 642 (14.76 %)	0	172 845 (13.54 %)	0	321 425 (9.96 %)	0	638 649 (13.63 %)	0	18 265 (3.83 %)	0	421 357 (17.08 %)	0	216 954 (14.84 %)	0	38 692 (7.91 %)	0
Secondary	14 546 015 (54.65 %)	594 626 (54.11 %)	0	745 416 (55.67 %)	0	299 323 (55.63 %)	0	806 339 (52.24 %)	0	964 165 (54.36 %)	0	1 615 627 (53.73 %)	0	630 861 (58.13 %)	0	760 628 (60.00 %)	0	495 158 (56.39 %)	0	647 649 (50.75 %)	0	1 651 855 (51.19 %)	0	2 581 095 (55.08 %)	0	303 033 (63.46 %)	0	1 369 305 (55.51 %)	0	788 589 (53.95 %)	0	292 346 (59.78 %)	0
Tertiary	8 532 106 (32.06 %)	361 237 (32.87 %)	0	418 062 (31.22 %)	0	151 462 (28.15 %)	0	577 001 (37.38 %)	0	523 128 (29.49 %)	0	907 122 (30.17 %)	0	344 840 (31.78 %)	1e-10	374 510 (29.54 %)	0	253 372 (28.85 %)	0	455 627 (35.70 %)	0	1 253 580 (38.85 %)	0	1 465 916 (31.29 %)	0	156 196 (32.71 %)	0	675 983 (27.40 %)	0	456 042 (31.20 %)	0	158 028 (32.31 %)	0.000122227
Marital Status, n (%)
Married	10 359 202 (38.02 %)	376 028 (33.41 %)	0	487 208 (35.53 %)	0	205 244 (37.31 %)	0	772 897 (49.10 %)	0	464 644 (25.53 %)	0	1 071 887 (34.66 %)	0	409 585 (36.90 %)	0	636 874 (49.17 %)	0	359 864 (40.05 %)	0	470 282 (36.11 %)	0	1 651 224 (50.17 %)	0	1 742 919 (36.34 %)	0	128 445 (26.37 %)	0	890 994 (35.15 %)	0	536 144 (35.86 %)	0	154 963 (31.04 %)	0
Widowed	9 633 551 (35.36 %)	272 039 (24.17 %)	0	535 690 (39.07 %)	0	224 237 (40.77 %)	0	429 478 (27.28 %)	0	1 052 943 (57.86 %)	0	1 155 320 (37.36 %)	0	217 401 (19.59 %)	0	335 797 (25.93 %)	0	325 971 (36.28 %)	0	656 526 (50.42 %)	0	883 467 (26.84 %)	0	1 880 096 (39.20 %)	0	22 362 (4.59 %)	0	965 702 (38.10 %)	0	651 146 (43.55 %)	0	25 376 (5.08 %)	0
Divorced	3 930 144 (14.43 %)	159 412 (14.16 %)	0	209 167 (15.25 %)	0	72 298 (13.14 %)	0	231 508 (14.71 %)	0	176 657 (9.71 %)	0	408 821 (13.22 %)	0	290 603 (26.18 %)	0	237 065 (18.30 %)	0	134 248 (14.94 %)	0	111 192 (8.54 %)	0	464 862 (14.12 %)	0	668 581 (13.94 %)	0	130 762 (26.84 %)	0	367 324 (14.49 %)	0.00207875	182 037 (12.17 %)	0	85 607 (17.15 %)	0
Never married	3 320 267 (12.19 %)	317 920 (28.25 %)	0	139 171 (10.15 %)	0	48 288 (8.78 %)	0	140 339 (8.91 %)	0	125 555 (6.90 %)	0	456 447 (14.76 %)	0	192 336 (17.33 %)	0	85 448 (6.60 %)	0	78 500 (8.74 %)	0	64 236 (4.93 %)	0	291 748 (8.86 %)	0	504 744 (10.52 %)	0	205 605 (42.20 %)	0	310 845 (12.26 %)	0.00012005	125 874 (8.42 %)	0	233 211 (46.72 %)	0
Resident Status, n (%)
Local Resident	22 265 873 (80.89 %)	760 388 (66.71 %)	0	1 198 599 (86.27 %)	0	456 825 (82.35 %)	0	1 335 543 (84.16 %)	0	1 560 654 (85.10 %)	0	2 356 969 (75.40 %)	0	888 848 (78.53 %)	0	1 095 199 (83.77 %)	0	737 194 (81.27 %)	0	1 148 287 (87.68 %)	0	2 722 372 (82.08 %)	0	3 962 469 (81.70 %)	0	421 337 (84.70 %)	0	2 040 601 (79.68 %)	0	1 149 177 (76.21 %)	0	431 411 (85.27 %)	0
Non-Local US Resident	5 211 399 (18.93 %)	372 061 (32.64 %)	0	187 242 (13.48 %)	0	97 559 (17.59 %)	0	249 225 (15.71 %)	0	272 482 (14.86 %)	0	763 982 (24.44 %)	0	238 688 (21.09 %)	0	211 135 (16.15 %)	0	168 016 (18.52 %)	0	160 912 (12.29 %)	0	590 114 (17.79 %)	0	879 086 (18.12 %)	0	74 293 (14.94 %)	0	517 530 (20.21 %)	0	355 868 (23.60 %)	0	73 206 (14.47 %)	0
Foreign Resident	48 391 (0.18 %)	7 388 (0.65 %)	0	3 470 (0.25 %)	0	352 (0.06 %)	0	2 080 (0.13 %)	0	844 (0.05 %)	0	4 801 (0.15 %)	0	4 392 (0.39 %)	0	1 072 (0.08 %)	0	1 885 (0.21 %)	0	418 (0.03 %)	0	4 100 (0.12 %)	0	8 679 (0.18 %)	0.0692515	1 806 (0.36 %)	0	2 979 (0.12 %)	0	2 822 (0.19 %)	0.000622614	1 303 (0.26 %)	0
Place of Death, n (%)
Hospital (Inpatient)	8 929 942 (32.61 %)	375 599 (33.17 %)	0	232 218 (16.78 %)	0	181 313 (32.82 %)	0.000638321	368 714 (23.34 %)	0	339 180 (18.58 %)	0	1 816 532 (58.42 %)	0	502 804 (44.62 %)	0	319 502 (24.57 %)	0	287 242 (31.82 %)	0	119 578 (9.17 %)	0	911 581 (27.61 %)	0	1 540 100 (31.93 %)	0	54 752 (11.06 %)	0	1 187 763 (46.62 %)	0	653 597 (43.57 %)	0	39 467 (7.86 %)	0
Hospital (Outpatient / ER)	1 851 801 (6.76 %)	147 177 (13.00 %)	0	227 023 (16.40 %)	0	35 582 (6.44 %)	0	28 644 (1.81 %)	0	41 092 (2.25 %)	0	143 214 (4.61 %)	0	65 774 (5.84 %)	0	29 083 (2.24 %)	0	191 167 (21.18 %)	0	21 899 (1.68 %)	0	71 381 (2.16 %)	0	516 833 (10.72 %)	0	70 733 (14.29 %)	0	129 910 (5.10 %)	0	59 022 (3.93 %)	0	73 267 (14.58 %)	0
Hospital (Dead on Arrival)	163 868 (0.60 %)	21 794 (1.92 %)	0	20 267 (1.46 %)	0	2 081 (0.38 %)	0	2 194 (0.14 %)	0	3 454 (0.19 %)	0	8 058 (0.26 %)	0	5 423 (0.48 %)	0	2 388 (0.18 %)	0	13 939 (1.54 %)	0	2 079 (0.16 %)	0	5 147 (0.16 %)	0	39 980 (0.83 %)	0	11 796 (2.38 %)	0	9 836 (0.39 %)	0	3 149 (0.21 %)	0	12 283 (2.44 %)	0
Home	7 609 594 (27.79 %)	117 603 (10.39 %)	0	512 477 (37.03 %)	0	128 243 (23.21 %)	0	703 345 (44.53 %)	0	327 140 (17.92 %)	0	389 665 (12.53 %)	0	303 901 (26.97 %)	0	575 028 (44.22 %)	0	250 732 (27.78 %)	0.849474	342 780 (26.28 %)	0	1 280 662 (38.79 %)	0	1 380 682 (28.63 %)	0	256 346 (51.78 %)	0	567 550 (22.27 %)	0	235 292 (15.68 %)	0	238 148 (47.40 %)	0
Hospice Facility	1 450 220 (5.30 %)	40 876 (3.61 %)	0	24 760 (1.79 %)	0	34 026 (6.16 %)	0	161 847 (10.25 %)	0	87 414 (4.79 %)	0	119 927 (3.86 %)	0	62 896 (5.58 %)	0	127 445 (9.80 %)	0	8 395 (0.93 %)	0	66 737 (5.12 %)	0	305 938 (9.27 %)	0	185 222 (3.84 %)	0	1 477 (0.30 %)	0	120 763 (4.74 %)	0	102 068 (6.80 %)	0	429 (0.09 %)	0
Nursing Home	5 658 607 (20.66 %)	106 862 (9.44 %)	0	296 218 (21.40 %)	0	149 412 (27.05 %)	0	222 762 (14.10 %)	0	920 694 (50.43 %)	0	550 240 (17.70 %)	0	120 833 (10.72 %)	0	175 269 (13.48 %)	0	120 678 (13.37 %)	0	659 134 (50.54 %)	0	554 205 (16.79 %)	0	938 296 (19.45 %)	0	1 740 (0.35 %)	0	450 264 (17.67 %)	0	390 834 (26.05 %)	0	1 166 (0.23 %)	0
Other	1 722 917 (6.29 %)	322 347 (28.47 %)	0	70 919 (5.12 %)	0	21 794 (3.94 %)	0	92 020 (5.83 %)	0	106 678 (5.84 %)	0	81 752 (2.63 %)	0	65 242 (5.79 %)	0	71 625 (5.51 %)	0	30 518 (3.38 %)	0	91 934 (7.05 %)	0	172 319 (5.22 %)	0	221 796 (4.60 %)	0	98 186 (19.83 %)	0	81 900 (3.21 %)	0	56 269 (3.75 %)	0	137 618 (27.39 %)	0
Manner of Death, n (%)
Accident	1 394 442 (6.26 %)	843 438 (77.93 %)	0	996 (0.09 %)	0	80 (0.02 %)	0	11 838 (0.96 %)	0	5 858 (0.40 %)	0	40 515 (1.64 %)	0	56 604 (6.15 %)	1.98267e-05	206 (0.02 %)	0	194 (0.03 %)	0	1 588 (0.16 %)	0	3 479 (0.13 %)	0	22 474 (0.57 %)	0	375 762 (82.29 %)	0	3 852 (0.19 %)	0	7 718 (0.65 %)	0	19 840 (3.95 %)	0
Suicide	435 553 (1.96 %)	43 717 (4.04 %)	0	24 (0.00 %)	0	5 (0.00 %)	0	129 (0.01 %)	0	739 (0.05 %)	0	939 (0.04 %)	0	2 775 (0.30 %)	0	18 (0.00 %)	0	10 (0.00 %)	0	137 (0.01 %)	0	194 (0.01 %)	0	822 (0.02 %)	0	59 876 (13.11 %)	0	115 (0.01 %)	0	242 (0.02 %)	0	325 811 (64.81 %)	0
Homicide	201 661 (0.91 %)	42 511 (3.93 %)	0	36 (0.00 %)	0	2 (0.00 %)	0	43 (0.00 %)	0	96 (0.01 %)	0	638 (0.03 %)	0	507 (0.06 %)	0	5 (0.00 %)	0	4 (0.00 %)	0	35 (0.00 %)	0	45 (0.00 %)	0	648 (0.02 %)	0	519 (0.11 %)	0	85 (0.00 %)	0	242 (0.02 %)	0	156 245 (31.08 %)	0
Natural	20 243 277 (90.88 %)	152 646 (14.10 %)	0	1 118 438 (99.91 %)	0	428 915 (99.98 %)	0	1 225 647 (99.03 %)	0	1 475 935 (99.55 %)	0	2 434 312 (98.30 %)	0	859 815 (93.49 %)	0	1 050 580 (99.98 %)	0	737 661 (99.97 %)	0	1 012 383 (99.83 %)	0	2 603 855 (99.86 %)	0	3 904 321 (99.39 %)	0	20 497 (4.49 %)	0	2 036 503 (99.80 %)	0	1 180 974 (99.31 %)	0	795 (0.16 %)	0
Cause of Death, n (%)
Clostridium dificile infection	79 485 (0.29 %)	1 131 (0.10 %)	0	78 (0.01 %)	0	0 (0.00 %)	0	128 (0.01 %)	0	566 (0.03 %)	0	72 539 (2.32 %)	0	609 (0.05 %)	0	47 (0.00 %)	0	0 (0.00 %)	0	170 (0.01 %)	0	702 (0.02 %)	0	2 069 (0.04 %)	0	41 (0.01 %)	0	1 044 (0.04 %)	0	359 (0.02 %)	0	2 (0.00 %)	0
Other gastrointestinal infection	24 372 (0.09 %)	148 (0.01 %)	0	49 (0.00 %)	0	0 (0.00 %)	0	64 (0.00 %)	0	208 (0.01 %)	0	22 334 (0.71 %)	0	182 (0.02 %)	0	7 (0.00 %)	0	0 (0.00 %)	0	40 (0.00 %)	0	215 (0.01 %)	0	599 (0.01 %)	0	19 (0.00 %)	0	371 (0.01 %)	0	136 (0.01 %)	0	0 (0.00 %)	0
Tuberculosis	6 489 (0.02 %)	34 (0.00 %)	0	3 (0.00 %)	0	0 (0.00 %)	0	7 (0.00 %)	0	36 (0.00 %)	0	583 (0.02 %)	1.7e-09	46 (0.00 %)	0	3 (0.00 %)	0	0 (0.00 %)	0	10 (0.00 %)	0	22 (0.00 %)	0	81 (0.00 %)	0	4 (0.00 %)	0	5 595 (0.22 %)	0	65 (0.00 %)	0	0 (0.00 %)	0
Staphylococcal infection	5 051 (0.02 %)	54 (0.00 %)	0	8 (0.00 %)	0	0 (0.00 %)	0	5 (0.00 %)	0	33 (0.00 %)	0	3 937 (0.13 %)	0	42 (0.00 %)	0	1 (0.00 %)	0	0 (0.00 %)	0	7 (0.00 %)	0	55 (0.00 %)	0	627 (0.01 %)	0	2 (0.00 %)	0	185 (0.01 %)	0	95 (0.01 %)	0	0 (0.00 %)	0
Streptococcal/enterococcal infection	1 604 (0.01 %)	9 (0.00 %)	0	0 (0.00 %)	0	0 (0.00 %)	9.2e-09	7 (0.00 %)	0	6 (0.00 %)	0	1 249 (0.04 %)	0	21 (0.00 %)	1.57e-08	0 (0.00 %)	0	0 (0.00 %)	0	2 (0.00 %)	0	20 (0.00 %)	0	179 (0.00 %)	0	3 (0.00 %)	1.1097e-06	69 (0.00 %)	0	39 (0.00 %)	8.22e-08	0 (0.00 %)	4.24e-08
Other bacterial infection	16 025 (0.06 %)	133 (0.01 %)	0	25 (0.00 %)	0	0 (0.00 %)	0	32 (0.00 %)	0	116 (0.01 %)	0	12 331 (0.39 %)	0	421 (0.04 %)	0	5 (0.00 %)	0	0 (0.00 %)	0	20 (0.00 %)	0	350 (0.01 %)	0	1 258 (0.03 %)	0	14 (0.00 %)	0	1 128 (0.04 %)	0	192 (0.01 %)	0	0 (0.00 %)	0
Streptococcal sepsis	5 408 (0.02 %)	28 (0.00 %)	0	5 (0.00 %)	0	0 (0.00 %)	0	2 (0.00 %)	0	0 (0.00 %)	0	5 164 (0.17 %)	0	39 (0.00 %)	0	5 (0.00 %)	0	0 (0.00 %)	0	4 (0.00 %)	0	5 (0.00 %)	0	80 (0.00 %)	0	15 (0.00 %)	0	24 (0.00 %)	0	35 (0.00 %)	0	2 (0.00 %)	0
Staphylococcal sepsis	12 390 (0.05 %)	51 (0.00 %)	0	0 (0.00 %)	0	0 (0.00 %)	0	4 (0.00 %)	0	21 (0.00 %)	0	12 138 (0.39 %)	0	52 (0.00 %)	0	0 (0.00 %)	0	0 (0.00 %)	0	5 (0.00 %)	0	1 (0.00 %)	0	52 (0.00 %)	0	7 (0.00 %)	0	18 (0.00 %)	0	41 (0.00 %)	0	0 (0.00 %)	0
Other sepsis	395 472 (1.44 %)	2 871 (0.25 %)	0	1 791 (0.13 %)	0	10 388 (1.87 %)	0	3 482 (0.22 %)	0	13 707 (0.75 %)	0	250 330 (8.01 %)	0	15 867 (1.40 %)	0.00140809	1 275 (0.10 %)	0	4 910 (0.54 %)	0	4 158 (0.32 %)	0	7 533 (0.23 %)	0	26 702 (0.55 %)	0	233 (0.05 %)	0	44 809 (1.75 %)	0	7 406 (0.49 %)	0	10 (0.00 %)	0
Viral hepatitis	84 330 (0.31 %)	300 (0.03 %)	0	85 (0.01 %)	0	2 (0.00 %)	0	195 (0.01 %)	0	440 (0.02 %)	0	3 633 (0.12 %)	0	75 932 (6.71 %)	0	21 (0.00 %)	0	0 (0.00 %)	0	44 (0.00 %)	0	488 (0.01 %)	0	1 752 (0.04 %)	0	148 (0.03 %)	0	925 (0.04 %)	0	364 (0.02 %)	0	1 (0.00 %)	0
HIV	93 137 (0.34 %)	98 (0.01 %)	0	88 (0.01 %)	0	43 (0.01 %)	0	101 (0.01 %)	0	94 (0.01 %)	0	89 143 (2.85 %)	0	1 048 (0.09 %)	0	94 (0.01 %)	0	39 (0.00 %)	0	62 (0.00 %)	0	620 (0.02 %)	0	684 (0.01 %)	0	88 (0.02 %)	0	378 (0.01 %)	0	556 (0.04 %)	0	1 (0.00 %)	0
Other viral infection	21 741 (0.08 %)	58 (0.01 %)	0	30 (0.00 %)	0	0 (0.00 %)	0	6 (0.00 %)	0	60 (0.00 %)	0	20 143 (0.64 %)	0	99 (0.01 %)	0	2 (0.00 %)	0	0 (0.00 %)	0	229 (0.02 %)	0	265 (0.01 %)	0	226 (0.00 %)	0	3 (0.00 %)	0	297 (0.01 %)	0	319 (0.02 %)	0	4 (0.00 %)	0
Mycosis	11 379 (0.04 %)	53 (0.00 %)	0	8 (0.00 %)	0	0 (0.00 %)	0	31 (0.00 %)	0	60 (0.00 %)	0	8 487 (0.27 %)	0	381 (0.03 %)	4.04398e-05	11 (0.00 %)	0	0 (0.00 %)	0	20 (0.00 %)	0	455 (0.01 %)	0	603 (0.01 %)	0	13 (0.00 %)	0	1 043 (0.04 %)	0.611132	214 (0.01 %)	0	0 (0.00 %)	0
Protozoal infection	1 860 (0.01 %)	8 (0.00 %)	0	0 (0.00 %)	0	0 (0.00 %)	6e-10	1 (0.00 %)	0	0 (0.00 %)	0	399 (0.01 %)	0	9 (0.00 %)	0	1 (0.00 %)	0	0 (0.00 %)	0	2 (0.00 %)	0	45 (0.00 %)	0	18 (0.00 %)	0	0 (0.00 %)	4.9e-09	1 360 (0.05 %)	0	17 (0.00 %)	0	0 (0.00 %)	3.6e-09
Other infection	12 166 (0.04 %)	127 (0.01 %)	0	44 (0.00 %)	0	46 (0.01 %)	0	40 (0.00 %)	0	253 (0.01 %)	0	1 866 (0.06 %)	0	332 (0.03 %)	0	5 (0.00 %)	0	0 (0.00 %)	0	78 (0.01 %)	0	237 (0.01 %)	0	1 124 (0.02 %)	0	9 (0.00 %)	0	7 819 (0.31 %)	0	185 (0.01 %)	0	1 (0.00 %)	0
Oral cancer	96 093 (0.35 %)	156 (0.01 %)	0	43 (0.00 %)	0	0 (0.00 %)	0	223 (0.01 %)	0	148 (0.01 %)	0	1 778 (0.06 %)	0	182 (0.02 %)	0	74 (0.01 %)	0	0 (0.00 %)	0	64 (0.00 %)	0	92 876 (2.80 %)	0	261 (0.01 %)	0	10 (0.00 %)	0	123 (0.00 %)	0	155 (0.01 %)	0	0 (0.00 %)	0
Oesophageal cancer	158 954 (0.58 %)	244 (0.02 %)	0	72 (0.01 %)	0	0 (0.00 %)	0	1 067 (0.07 %)	0	831 (0.05 %)	0	5 030 (0.16 %)	0	857 (0.08 %)	0	88 (0.01 %)	0	0 (0.00 %)	0	75 (0.01 %)	0	146 402 (4.41 %)	0	1 864 (0.04 %)	0	27 (0.01 %)	0	2 071 (0.08 %)	0	324 (0.02 %)	0	2 (0.00 %)	0
Stomach cancer	124 494 (0.45 %)	133 (0.01 %)	0	49 (0.00 %)	0	0 (0.00 %)	0	116 870 (7.36 %)	0	482 (0.03 %)	0	2 626 (0.08 %)	0	647 (0.06 %)	0	20 (0.00 %)	0	0 (0.00 %)	0	55 (0.00 %)	0	1 608 (0.05 %)	0	1 186 (0.02 %)	0	4 (0.00 %)	0	597 (0.02 %)	0	217 (0.01 %)	0	0 (0.00 %)	0
Small intestinal cancer	14 016 (0.05 %)	6 (0.00 %)	0	0 (0.00 %)	0	0 (0.00 %)	0	13 707 (0.86 %)	0	8 (0.00 %)	0	198 (0.01 %)	0	59 (0.01 %)	0	0 (0.00 %)	0	0 (0.00 %)	0	3 (0.00 %)	0	2 (0.00 %)	0	18 (0.00 %)	0	0 (0.00 %)	0	0 (0.00 %)	0	15 (0.00 %)	0	0 (0.00 %)	0
Colon cancer	466 690 (1.70 %)	839 (0.07 %)	0	1 303 (0.09 %)	0	0 (0.00 %)	0	394 366 (24.85 %)	0	3 410 (0.19 %)	0	25 310 (0.81 %)	0	7 523 (0.66 %)	0	64 (0.00 %)	0	0 (0.00 %)	0	1 213 (0.09 %)	0	13 706 (0.41 %)	0	13 249 (0.27 %)	0	41 (0.01 %)	0	3 509 (0.14 %)	0	2 156 (0.14 %)	0	1 (0.00 %)	0
Rectal cancer	115 021 (0.42 %)	201 (0.02 %)	0	45 (0.00 %)	0	0 (0.00 %)	0	109 671 (6.91 %)	0	289 (0.02 %)	0	2 832 (0.09 %)	0	229 (0.02 %)	0	18 (0.00 %)	0	0 (0.00 %)	0	49 (0.00 %)	0	1 015 (0.03 %)	0	366 (0.01 %)	0	4 (0.00 %)	0	96 (0.00 %)	0	206 (0.01 %)	0	0 (0.00 %)	0
Liver cancer	260 450 (0.95 %)	397 (0.03 %)	0	458 (0.03 %)	0	0 (0.00 %)	0	200 688 (12.65 %)	0	1 258 (0.07 %)	0	9 239 (0.30 %)	0	36 195 (3.20 %)	0	61 (0.00 %)	0	0 (0.00 %)	0	381 (0.03 %)	0	4 656 (0.14 %)	0	4 748 (0.10 %)	0	37 (0.01 %)	0	1 501 (0.06 %)	0	830 (0.06 %)	0	1 (0.00 %)	0
Gallbladder cancer	23 020 (0.08 %)	18 (0.00 %)	0	9 (0.00 %)	0	0 (0.00 %)	0	22 503 (1.42 %)	0	30 (0.00 %)	0	252 (0.01 %)	0	61 (0.01 %)	0	3 (0.00 %)	0	0 (0.00 %)	0	12 (0.00 %)	0	62 (0.00 %)	0	43 (0.00 %)	0	0 (0.00 %)	0	8 (0.00 %)	0	19 (0.00 %)	0	0 (0.00 %)	0
Pancreas cancer	415 755 (1.51 %)	514 (0.05 %)	0	474 (0.03 %)	0	0 (0.00 %)	0	372 861 (23.50 %)	0	2 330 (0.13 %)	0	12 028 (0.38 %)	0	6 586 (0.58 %)	0	52 (0.00 %)	0	0 (0.00 %)	0	770 (0.06 %)	0	6 684 (0.20 %)	0	9 961 (0.21 %)	0	19 (0.00 %)	0	2 248 (0.09 %)	0	1 227 (0.08 %)	0	1 (0.00 %)	0
Other cancer of digestive system	33 123 (0.12 %)	30 (0.00 %)	0	3 (0.00 %)	0	0 (0.00 %)	0	31 911 (2.01 %)	0	60 (0.00 %)	0	370 (0.01 %)	0	137 (0.01 %)	0	1 (0.00 %)	0	0 (0.00 %)	0	5 (0.00 %)	0	474 (0.01 %)	0	77 (0.00 %)	0	1 (0.00 %)	0	16 (0.00 %)	0	38 (0.00 %)	0	0 (0.00 %)	0
Laryngeal cancer	41 106 (0.15 %)	73 (0.01 %)	0	16 (0.00 %)	0	0 (0.00 %)	0	100 (0.01 %)	0	54 (0.00 %)	0	795 (0.03 %)	0	77 (0.01 %)	0	39 599 (3.03 %)	0	0 (0.00 %)	0	20 (0.00 %)	0	85 (0.00 %)	0	108 (0.00 %)	0	10 (0.00 %)	0	110 (0.00 %)	0	59 (0.00 %)	0	0 (0.00 %)	0
Lung cancer	1 725 368 (6.27 %)	3 825 (0.34 %)	0	11 877 (0.85 %)	0	6 325 (1.14 %)	0	23 603 (1.49 %)	0	23 923 (1.30 %)	0	49 799 (1.59 %)	0	15 986 (1.41 %)	0	1 229 543 (94.04 %)	0	3 643 (0.40 %)	0	5 565 (0.42 %)	0	208 735 (6.29 %)	0.0414215	62 267 (1.28 %)	0	144 (0.03 %)	0	63 944 (2.50 %)	0	16 176 (1.07 %)	0	13 (0.00 %)	0
Other respiratory cancer	6 682 (0.02 %)	14 (0.00 %)	0	5 (0.00 %)	0	0 (0.00 %)	0	26 (0.00 %)	0	31 (0.00 %)	0	132 (0.00 %)	0	10 (0.00 %)	0	169 (0.01 %)	0	0 (0.00 %)	0	6 (0.00 %)	0	6 139 (0.19 %)	0	57 (0.00 %)	0	1 (0.00 %)	0	48 (0.00 %)	0	44 (0.00 %)	0	0 (0.00 %)	0
Pleural cancer	2 485 (0.01 %)	5 (0.00 %)	0	1 (0.00 %)	0	0 (0.00 %)	0	1 (0.00 %)	0	2 (0.00 %)	0	25 (0.00 %)	0	1 (0.00 %)	0	0 (0.00 %)	0	0 (0.00 %)	0	1 (0.00 %)	0	2 426 (0.07 %)	0	18 (0.00 %)	0	0 (0.00 %)	0	1 (0.00 %)	0	4 (0.00 %)	0	0 (0.00 %)	0
Bone cancer	20 740 (0.08 %)	58 (0.01 %)	0	5 (0.00 %)	0	0 (0.00 %)	0	55 (0.00 %)	0	147 (0.01 %)	0	378 (0.01 %)	0	37 (0.00 %)	0	0 (0.00 %)	0	0 (0.00 %)	0	10 (0.00 %)	0	19 741 (0.60 %)	0	155 (0.00 %)	0	1 (0.00 %)	0	51 (0.00 %)	0	102 (0.01 %)	0	0 (0.00 %)	0
Melanoma	98 177 (0.36 %)	145 (0.01 %)	0	30 (0.00 %)	0	0 (0.00 %)	0	808 (0.05 %)	0	486 (0.03 %)	0	1 399 (0.04 %)	0	193 (0.02 %)	0	9 (0.00 %)	0	0 (0.00 %)	0	57 (0.00 %)	0	93 271 (2.81 %)	0	835 (0.02 %)	0	8 (0.00 %)	0	332 (0.01 %)	0	603 (0.04 %)	0	1 (0.00 %)	0
Other skin cancer	35 299 (0.13 %)	109 (0.01 %)	0	21 (0.00 %)	0	0 (0.00 %)	0	121 (0.01 %)	0	182 (0.01 %)	0	790 (0.03 %)	0	70 (0.01 %)	0	6 (0.00 %)	0	0 (0.00 %)	0	36 (0.00 %)	0	33 646 (1.01 %)	0	150 (0.00 %)	0	2 (0.00 %)	0	53 (0.00 %)	0	113 (0.01 %)	0	0 (0.00 %)	0
Mesothelioma	27 985 (0.10 %)	67 (0.01 %)	0	11 (0.00 %)	0	0 (0.00 %)	0	201 (0.01 %)	0	134 (0.01 %)	0	429 (0.01 %)	0	55 (0.00 %)	0	7 (0.00 %)	0	0 (0.00 %)	0	14 (0.00 %)	0	25 733 (0.78 %)	0	436 (0.01 %)	0	2 (0.00 %)	0	845 (0.03 %)	0	50 (0.00 %)	0	1 (0.00 %)	0
Peritoneal cancer	16 538 (0.06 %)	13 (0.00 %)	0	3 (0.00 %)	0	0 (0.00 %)	0	16 024 (1.01 %)	0	13 (0.00 %)	0	236 (0.01 %)	0	36 (0.00 %)	0	0 (0.00 %)	0	0 (0.00 %)	0	11 (0.00 %)	0	82 (0.00 %)	0	73 (0.00 %)	0	0 (0.00 %)	0	11 (0.00 %)	0	36 (0.00 %)	0	0 (0.00 %)	0
Other soft tissue cancer	48 440 (0.18 %)	71 (0.01 %)	0	16 (0.00 %)	0	0 (0.00 %)	0	675 (0.04 %)	0	233 (0.01 %)	0	1 060 (0.03 %)	0	123 (0.01 %)	0	2 (0.00 %)	0	0 (0.00 %)	0	19 (0.00 %)	0	45 122 (1.36 %)	0	600 (0.01 %)	0	4 (0.00 %)	0	359 (0.01 %)	0	154 (0.01 %)	0	2 (0.00 %)	0
Breast cancer	456 164 (1.66 %)	1 082 (0.09 %)	0	1 184 (0.09 %)	0	0 (0.00 %)	0	11 942 (0.75 %)	0	4 607 (0.25 %)	0	12 946 (0.41 %)	0	2 943 (0.26 %)	0	14 (0.00 %)	0	0 (0.00 %)	0	933 (0.07 %)	0	401 376 (12.10 %)	0	12 323 (0.25 %)	0	30 (0.01 %)	0	3 921 (0.15 %)	0	2 862 (0.19 %)	0	1 (0.00 %)	0
Vulvar/vaginal cancer	15 606 (0.06 %)	43 (0.00 %)	0	7 (0.00 %)	0	0 (0.00 %)	0	66 (0.00 %)	0	70 (0.00 %)	0	225 (0.01 %)	0	18 (0.00 %)	0	2 (0.00 %)	0	0 (0.00 %)	0	13 (0.00 %)	0	15 073 (0.45 %)	0	45 (0.00 %)	0	0 (0.00 %)	0	12 (0.00 %)	0	32 (0.00 %)	0	0 (0.00 %)	0
Uterine cancer	141 011 (0.51 %)	206 (0.02 %)	0	45 (0.00 %)	0	0 (0.00 %)	0	1 797 (0.11 %)	0	715 (0.04 %)	0	3 080 (0.10 %)	0	273 (0.02 %)	0	3 (0.00 %)	0	0 (0.00 %)	0	74 (0.01 %)	0	132 429 (3.99 %)	0	1 512 (0.03 %)	0	9 (0.00 %)	0	535 (0.02 %)	0	332 (0.02 %)	0	1 (0.00 %)	0
Ovarian cancer	158 486 (0.58 %)	204 (0.02 %)	0	46 (0.00 %)	0	0 (0.00 %)	0	151 609 (9.55 %)	0	492 (0.03 %)	0	2 221 (0.07 %)	0	186 (0.02 %)	0	7 (0.00 %)	0	0 (0.00 %)	0	102 (0.01 %)	0	1 897 (0.06 %)	0	964 (0.02 %)	0	13 (0.00 %)	0	480 (0.02 %)	0	265 (0.02 %)	0	0 (0.00 %)	0
Other cancer of female genital organs	5 990 (0.02 %)	7 (0.00 %)	0	0 (0.00 %)	0	0 (0.00 %)	0	1 039 (0.07 %)	0	17 (0.00 %)	0	105 (0.00 %)	0	4 (0.00 %)	0	0 (0.00 %)	0	0 (0.00 %)	0	5 (0.00 %)	0	4 738 (0.14 %)	0	42 (0.00 %)	0	0 (0.00 %)	0	15 (0.00 %)	0	18 (0.00 %)	0	0 (0.00 %)	0
Prostate cancer	313 379 (1.14 %)	967 (0.08 %)	0	313 (0.02 %)	0	0 (0.00 %)	0	1 495 (0.09 %)	0	2 851 (0.16 %)	0	11 332 (0.36 %)	0	2 366 (0.21 %)	0	45 (0.00 %)	0	0 (0.00 %)	0	1 623 (0.12 %)	0	279 577 (8.43 %)	0	8 902 (0.18 %)	0	14 (0.00 %)	0	2 243 (0.09 %)	0	1 648 (0.11 %)	0	3 (0.00 %)	0
Other cancer of male genital organs	7 744 (0.03 %)	13 (0.00 %)	0	3 (0.00 %)	0	0 (0.00 %)	0	75 (0.00 %)	0	28 (0.00 %)	0	262 (0.01 %)	0	20 (0.00 %)	0	1 (0.00 %)	0	0 (0.00 %)	0	3 (0.00 %)	0	7 056 (0.21 %)	0	108 (0.00 %)	0	5 (0.00 %)	0	114 (0.00 %)	0	56 (0.00 %)	0	0 (0.00 %)	0
Renal cancer	147 579 (0.54 %)	334 (0.03 %)	0	95 (0.01 %)	0	0 (0.00 %)	0	1 137 (0.07 %)	0	1 126 (0.06 %)	0	4 295 (0.14 %)	0	748 (0.07 %)	0	19 (0.00 %)	0	0 (0.00 %)	0	129 (0.01 %)	0	133 800 (4.03 %)	0	3 936 (0.08 %)	0	14 (0.00 %)	0	1 285 (0.05 %)	0	661 (0.04 %)	0	0 (0.00 %)	0
Bladder cancer	165 327 (0.60 %)	404 (0.04 %)	0	114 (0.01 %)	0	0 (0.00 %)	0	963 (0.06 %)	0	1 328 (0.07 %)	0	5 680 (0.18 %)	0	541 (0.05 %)	0	45 (0.00 %)	0	0 (0.00 %)	0	136 (0.01 %)	0	151 746 (4.58 %)	0	2 604 (0.05 %)	0	7 (0.00 %)	0	1 037 (0.04 %)	0	722 (0.05 %)	0	0 (0.00 %)	0
Other cancer of urinary system	8 904 (0.03 %)	0 (0.00 %)	0	0 (0.00 %)	0	0 (0.00 %)	0	9 (0.00 %)	0	9 (0.00 %)	0	32 (0.00 %)	0	3 (0.00 %)	0	0 (0.00 %)	0	0 (0.00 %)	0	1 (0.00 %)	0	8 832 (0.27 %)	0	9 (0.00 %)	0	0 (0.00 %)	0	4 (0.00 %)	0	5 (0.00 %)	0	0 (0.00 %)	0
Brain cancer	167 607 (0.61 %)	211 (0.02 %)	0	56 (0.00 %)	0	0 (0.00 %)	0	102 (0.01 %)	0	856 (0.05 %)	0	4 185 (0.13 %)	0	266 (0.02 %)	0	7 (0.00 %)	0	0 (0.00 %)	0	121 (0.01 %)	0	153 589 (4.63 %)	0	1 596 (0.03 %)	0	12 (0.00 %)	0	1 169 (0.05 %)	0	5 435 (0.36 %)	0	2 (0.00 %)	0
Thyroid cancer	19 218 (0.07 %)	29 (0.00 %)	0	8 (0.00 %)	0	0 (0.00 %)	0	106 (0.01 %)	0	178 (0.01 %)	0	549 (0.02 %)	0	40 (0.00 %)	0	4 (0.00 %)	0	0 (0.00 %)	0	12 (0.00 %)	0	17 468 (0.53 %)	0	329 (0.01 %)	0	0 (0.00 %)	0	418 (0.02 %)	0	77 (0.01 %)	0	0 (0.00 %)	0
Hodgkin lymphoma	12 867 (0.05 %)	12 (0.00 %)	0	0 (0.00 %)	0	0 (0.00 %)	0	6 (0.00 %)	0	12 (0.00 %)	0	12 501 (0.40 %)	0	18 (0.00 %)	0	0 (0.00 %)	0	0 (0.00 %)	0	2 (0.00 %)	0	207 (0.01 %)	0	75 (0.00 %)	0	0 (0.00 %)	0	10 (0.00 %)	0	24 (0.00 %)	0	0 (0.00 %)	0
Non-Hodgkin lymphoma	228 038 (0.83 %)	526 (0.05 %)	0	101 (0.01 %)	0	0 (0.00 %)	0	699 (0.04 %)	0	1 707 (0.09 %)	0	10 662 (0.34 %)	0	1 602 (0.14 %)	0	44 (0.00 %)	0	0 (0.00 %)	0	159 (0.01 %)	0	204 969 (6.18 %)	0	3 911 (0.08 %)	0	44 (0.01 %)	0	2 646 (0.10 %)	0	968 (0.06 %)	0	0 (0.00 %)	0
Myeloma	125 731 (0.46 %)	553 (0.05 %)	0	82 (0.01 %)	0	0 (0.00 %)	0	89 (0.01 %)	0	889 (0.05 %)	0	4 454 (0.14 %)	0	213 (0.02 %)	0	15 (0.00 %)	0	0 (0.00 %)	0	69 (0.01 %)	0	117 889 (3.55 %)	0	828 (0.02 %)	0	3 (0.00 %)	0	337 (0.01 %)	0	310 (0.02 %)	0	0 (0.00 %)	0
Lymphoid leukaemia	70 746 (0.26 %)	197 (0.02 %)	0	54 (0.00 %)	0	0 (0.00 %)	0	39 (0.00 %)	0	145 (0.01 %)	0	1 307 (0.04 %)	0	107 (0.01 %)	0	10 (0.00 %)	0	0 (0.00 %)	0	73 (0.01 %)	0	67 967 (2.05 %)	0	359 (0.01 %)	0	2 (0.00 %)	0	268 (0.01 %)	0	218 (0.01 %)	0	0 (0.00 %)	0
Myeloid leukaemia	123 180 (0.45 %)	158 (0.01 %)	0	63 (0.00 %)	0	0 (0.00 %)	0	25 (0.00 %)	0	126 (0.01 %)	0	1 287 (0.04 %)	0	140 (0.01 %)	0	25 (0.00 %)	0	0 (0.00 %)	0	62 (0.00 %)	0	120 152 (3.62 %)	0	637 (0.01 %)	0	3 (0.00 %)	0	104 (0.00 %)	0	397 (0.03 %)	0	1 (0.00 %)	0
Other leukaemia	58 149 (0.21 %)	2 (0.00 %)	0	0 (0.00 %)	0	0 (0.00 %)	0	6 (0.00 %)	0	22 (0.00 %)	0	30 (0.00 %)	0	5 (0.00 %)	0	0 (0.00 %)	0	0 (0.00 %)	0	0 (0.00 %)	0	57 992 (1.75 %)	0	70 (0.00 %)	0	0 (0.00 %)	0	1 (0.00 %)	0	21 (0.00 %)	0	0 (0.00 %)	0
Other cancer	412 522 (1.50 %)	1 154 (0.10 %)	0	1 916 (0.14 %)	0	19 (0.00 %)	0	31 327 (1.97 %)	0	5 374 (0.29 %)	0	19 328 (0.62 %)	0	7 282 (0.64 %)	0	1 733 (0.13 %)	0	0 (0.00 %)	0	950 (0.07 %)	0	319 822 (9.64 %)	0	15 019 (0.31 %)	0	45 (0.01 %)	0	5 069 (0.20 %)	0	3 479 (0.23 %)	0	5 (0.00 %)	0
Benign tumor	15 827 (0.06 %)	23 (0.00 %)	0	0 (0.00 %)	0	0 (0.00 %)	0	2 (0.00 %)	0	51 (0.00 %)	0	14 987 (0.48 %)	0	28 (0.00 %)	0	0 (0.00 %)	0	0 (0.00 %)	0	4 (0.00 %)	0	12 (0.00 %)	0	33 (0.00 %)	0	5 (0.00 %)	0	3 (0.00 %)	0	678 (0.04 %)	0	1 (0.00 %)	0
Other neoplasm	149 564 (0.54 %)	588 (0.05 %)	0	134 (0.01 %)	0	0 (0.00 %)	0	322 (0.02 %)	0	1 339 (0.07 %)	0	6 092 (0.19 %)	0	670 (0.06 %)	0	50 (0.00 %)	0	0 (0.00 %)	0	183 (0.01 %)	0	133 830 (4.04 %)	0	2 918 (0.06 %)	0	14 (0.00 %)	0	1 244 (0.05 %)	0	2 168 (0.14 %)	0	12 (0.00 %)	0
Anaemia	54 831 (0.20 %)	622 (0.05 %)	0	1 156 (0.08 %)	0	3 084 (0.56 %)	0	205 (0.01 %)	0	2 524 (0.14 %)	0	11 379 (0.36 %)	0	4 104 (0.36 %)	0	70 (0.01 %)	0	1 403 (0.15 %)	0	436 (0.03 %)	0	1 476 (0.04 %)	0	21 232 (0.44 %)	0	44 (0.01 %)	0	5 503 (0.21 %)	3.5e-09	1 580 (0.10 %)	0	13 (0.00 %)	0
Defibrination syndrome	6 114 (0.02 %)	26 (0.00 %)	0	31 (0.00 %)	0	49 (0.01 %)	0	48 (0.00 %)	0	65 (0.00 %)	0	3 688 (0.12 %)	0	813 (0.07 %)	0	10 (0.00 %)	0	57 (0.01 %)	0	36 (0.00 %)	0	192 (0.01 %)	0	536 (0.01 %)	0	11 (0.00 %)	0	341 (0.01 %)	0	210 (0.01 %)	0	1 (0.00 %)	0
Other coagulation defect	15 083 (0.05 %)	143 (0.01 %)	0	162 (0.01 %)	0	199 (0.04 %)	1.2e-09	88 (0.01 %)	0	299 (0.02 %)	0	2 925 (0.09 %)	0	2 326 (0.21 %)	0	19 (0.00 %)	0	164 (0.02 %)	0	50 (0.00 %)	0	305 (0.01 %)	0	3 930 (0.08 %)	0	34 (0.01 %)	0	832 (0.03 %)	0	3 606 (0.24 %)	0	1 (0.00 %)	0
Thrombocytopenia	8 362 (0.03 %)	68 (0.01 %)	0	136 (0.01 %)	0	207 (0.04 %)	0.00274669	23 (0.00 %)	0	333 (0.02 %)	0	1 715 (0.05 %)	0	928 (0.08 %)	0	6 (0.00 %)	0	78 (0.01 %)	0	87 (0.01 %)	0	406 (0.01 %)	0	2 024 (0.04 %)	0	6 (0.00 %)	0	709 (0.03 %)	0.00934105	1 636 (0.11 %)	0	0 (0.00 %)	0
Agranulocytosis	3 960 (0.01 %)	15 (0.00 %)	0	18 (0.00 %)	0	30 (0.01 %)	1.77e-08	198 (0.01 %)	0.0388772	86 (0.00 %)	0	2 187 (0.07 %)	0	86 (0.01 %)	8e-10	69 (0.01 %)	0	10 (0.00 %)	0	18 (0.00 %)	0	444 (0.01 %)	0.105661	270 (0.01 %)	0	5 (0.00 %)	0	487 (0.02 %)	1e-10	37 (0.00 %)	0	0 (0.00 %)	0
Other immune deficiency	7 510 (0.03 %)	34 (0.00 %)	0	17 (0.00 %)	0	0 (0.00 %)	0	29 (0.00 %)	0	61 (0.00 %)	0	5 437 (0.17 %)	0	227 (0.02 %)	1.9754e-06	6 (0.00 %)	0	0 (0.00 %)	0	25 (0.00 %)	0	450 (0.01 %)	0	427 (0.01 %)	0	9 (0.00 %)	0	686 (0.03 %)	0.612096	102 (0.01 %)	0	0 (0.00 %)	0
Sarcoidosis	10 994 (0.04 %)	31 (0.00 %)	0	15 (0.00 %)	0	0 (0.00 %)	0	13 (0.00 %)	0	63 (0.00 %)	0	500 (0.02 %)	0	115 (0.01 %)	0	2 (0.00 %)	0	0 (0.00 %)	0	16 (0.00 %)	0	114 (0.00 %)	0	1 880 (0.04 %)	0.151908	25 (0.01 %)	0	8 155 (0.32 %)	0	65 (0.00 %)	0	0 (0.00 %)	0
Other blood disease	5 052 (0.02 %)	16 (0.00 %)	0	4 (0.00 %)	0	1 (0.00 %)	0	7 (0.00 %)	0	30 (0.00 %)	0	4 276 (0.14 %)	0	82 (0.01 %)	0	2 (0.00 %)	0	0 (0.00 %)	0	6 (0.00 %)	0	238 (0.01 %)	0	161 (0.00 %)	0	3 (0.00 %)	0	134 (0.01 %)	0	92 (0.01 %)	0	0 (0.00 %)	0
Hypothyroidism	15 865 (0.06 %)	122 (0.01 %)	0	963 (0.07 %)	4e-09	319 (0.06 %)	0.966919	57 (0.00 %)	0	8 578 (0.47 %)	0	1 686 (0.05 %)	0.00381124	346 (0.03 %)	0	21 (0.00 %)	0	70 (0.01 %)	0	351 (0.03 %)	0	267 (0.01 %)	0	1 900 (0.04 %)	0	5 (0.00 %)	0	386 (0.02 %)	0	792 (0.05 %)	0.00713481	2 (0.00 %)	0
Hyperthyroidism	3 170 (0.01 %)	17 (0.00 %)	0	16 (0.00 %)	0	0 (0.00 %)	0	4 (0.00 %)	0	2 837 (0.15 %)	0	132 (0.00 %)	0	18 (0.00 %)	0	0 (0.00 %)	0	0 (0.00 %)	0	9 (0.00 %)	0	4 (0.00 %)	0	80 (0.00 %)	0	6 (0.00 %)	0	9 (0.00 %)	0	38 (0.00 %)	0	0 (0.00 %)	0
Other thyroidal disorder	1 383 (0.01 %)	8 (0.00 %)	0	55 (0.00 %)	0.0689891	13 (0.00 %)	0.00442851	5 (0.00 %)	0	152 (0.01 %)	1e-10	244 (0.01 %)	0	23 (0.00 %)	4.4971e-06	5 (0.00 %)	0	22 (0.00 %)	0.000383291	20 (0.00 %)	7.2e-09	56 (0.00 %)	0	495 (0.01 %)	0	1 (0.00 %)	1.2765e-06	248 (0.01 %)	0	36 (0.00 %)	2.6177e-06	0 (0.00 %)	3.602e-07
Diabetes mellitus	812 747 (2.95 %)	4 252 (0.37 %)	0	119 834 (8.63 %)	0	96 444 (17.39 %)	0	3 219 (0.20 %)	0	38 716 (2.11 %)	0	129 691 (4.15 %)	0	19 705 (1.74 %)	0	682 (0.05 %)	0	46 342 (5.11 %)	0	9 863 (0.75 %)	0	14 020 (0.42 %)	0	252 223 (5.20 %)	0	738 (0.15 %)	0	29 118 (1.14 %)	0	47 886 (3.18 %)	0	14 (0.00 %)	0
Other glucose regulation disorder	4 129 (0.02 %)	55 (0.00 %)	0	56 (0.00 %)	0	134 (0.02 %)	1.86e-08	32 (0.00 %)	0	195 (0.01 %)	5.748e-07	629 (0.02 %)	0	166 (0.01 %)	0.766107	7 (0.00 %)	0	89 (0.01 %)	4.06752e-05	20 (0.00 %)	0	57 (0.00 %)	0	2 294 (0.05 %)	0	45 (0.01 %)	0.000539345	223 (0.01 %)	0	126 (0.01 %)	0	1 (0.00 %)	0
Malnutrition	38 683 (0.14 %)	709 (0.06 %)	0	157 (0.01 %)	0	558 (0.10 %)	0	21 (0.00 %)	0	19 386 (1.06 %)	0	10 971 (0.35 %)	0	807 (0.07 %)	0	2 (0.00 %)	0	9 (0.00 %)	0	775 (0.06 %)	0	91 (0.00 %)	0	2 356 (0.05 %)	0	16 (0.00 %)	0	2 467 (0.10 %)	0	356 (0.02 %)	0	2 (0.00 %)	0
Obesity	66 327 (0.24 %)	311 (0.03 %)	0	431 (0.03 %)	0	0 (0.00 %)	0	83 (0.01 %)	0	916 (0.05 %)	0	5 223 (0.17 %)	0	1 262 (0.11 %)	0	10 (0.00 %)	0	0 (0.00 %)	0	65 (0.00 %)	0	352 (0.01 %)	0	53 321 (1.10 %)	0	421 (0.08 %)	0	3 663 (0.14 %)	0	261 (0.02 %)	0	8 (0.00 %)	0
Lipidaemia	108 120 (0.39 %)	506 (0.04 %)	0	68 642 (4.94 %)	0	0 (0.00 %)	0	276 (0.02 %)	0	4 415 (0.24 %)	0	4 167 (0.13 %)	0	1 298 (0.11 %)	0	64 (0.00 %)	0	0 (0.00 %)	0	1 005 (0.08 %)	0	2 322 (0.07 %)	0	18 892 (0.39 %)	0.201851	26 (0.01 %)	0	1 593 (0.06 %)	0	4 914 (0.33 %)	0	0 (0.00 %)	0
Disorder of mineral metabolism	5 390 (0.02 %)	52 (0.00 %)	0	84 (0.01 %)	0	343 (0.06 %)	0	39 (0.00 %)	0	204 (0.01 %)	0	1 003 (0.03 %)	0	1 396 (0.12 %)	0	15 (0.00 %)	0	51 (0.01 %)	0	32 (0.00 %)	0	386 (0.01 %)	0	1 420 (0.03 %)	0	2 (0.00 %)	0	288 (0.01 %)	0	75 (0.00 %)	0	0 (0.00 %)	0
Amyloidosis	12 870 (0.05 %)	32 (0.00 %)	0	2 (0.00 %)	0	0 (0.00 %)	0	2 (0.00 %)	0	23 (0.00 %)	0	12 530 (0.40 %)	0	21 (0.00 %)	0	0 (0.00 %)	0	0 (0.00 %)	0	2 (0.00 %)	0	26 (0.00 %)	0	74 (0.00 %)	0	1 (0.00 %)	0	3 (0.00 %)	0	154 (0.01 %)	0	0 (0.00 %)	0
Volume depletion	25 636 (0.09 %)	386 (0.03 %)	0	62 (0.00 %)	0	0 (0.00 %)	0	7 (0.00 %)	0	464 (0.03 %)	0	23 738 (0.76 %)	0	124 (0.01 %)	0	0 (0.00 %)	0	0 (0.00 %)	0	58 (0.00 %)	0	31 (0.00 %)	0	492 (0.01 %)	0	20 (0.00 %)	0	149 (0.01 %)	0	105 (0.01 %)	0	0 (0.00 %)	0
Hypernatraemia	6 165 (0.02 %)	16 (0.00 %)	0	0 (0.00 %)	0	0 (0.00 %)	0	3 (0.00 %)	0	17 (0.00 %)	0	6 052 (0.19 %)	0	10 (0.00 %)	0	0 (0.00 %)	0	0 (0.00 %)	0	6 (0.00 %)	0	1 (0.00 %)	0	2 (0.00 %)	0	0 (0.00 %)	0	2 (0.00 %)	0	56 (0.00 %)	0	0 (0.00 %)	0
Hyponatreamia	3 999 (0.01 %)	43 (0.00 %)	0	51 (0.00 %)	0	61 (0.01 %)	0.027452	19 (0.00 %)	0	499 (0.03 %)	0	1 041 (0.03 %)	0	134 (0.01 %)	0.015308	9 (0.00 %)	0	71 (0.01 %)	7.25e-08	95 (0.01 %)	0	89 (0.00 %)	0	1 222 (0.03 %)	0	8 (0.00 %)	0	450 (0.02 %)	2.2183e-05	207 (0.01 %)	0.401677	0 (0.00 %)	0
Acid-base balance disorder	16 845 (0.06 %)	76 (0.01 %)	0	56 (0.00 %)	0	0 (0.00 %)	0	6 (0.00 %)	0	22 (0.00 %)	0	16 135 (0.52 %)	0	101 (0.01 %)	0	6 (0.00 %)	0	0 (0.00 %)	0	30 (0.00 %)	0	57 (0.00 %)	0	236 (0.00 %)	0	12 (0.00 %)	0	37 (0.00 %)	0	71 (0.00 %)	0	0 (0.00 %)	0
Hyperkalaemia	6 433 (0.02 %)	11 (0.00 %)	0	1 (0.00 %)	0	0 (0.00 %)	0	0 (0.00 %)	0	6 (0.00 %)	0	6 353 (0.20 %)	0	14 (0.00 %)	0	1 (0.00 %)	0	0 (0.00 %)	0	4 (0.00 %)	0	3 (0.00 %)	0	21 (0.00 %)	0	4 (0.00 %)	0	0 (0.00 %)	0	15 (0.00 %)	0	0 (0.00 %)	0
Hypokalaemia	1 831 (0.01 %)	18 (0.00 %)	0	33 (0.00 %)	2e-10	40 (0.01 %)	0.606266	12 (0.00 %)	0	67 (0.00 %)	2.55e-07	488 (0.02 %)	0	71 (0.01 %)	0.61317	2 (0.00 %)	0	50 (0.01 %)	0.175856	35 (0.00 %)	1.06e-08	24 (0.00 %)	0	828 (0.02 %)	0	3 (0.00 %)	1.3e-07	106 (0.00 %)	2.241e-07	54 (0.00 %)	1.9792e-06	0 (0.00 %)	4.8e-09
Other metabolic disease	40 601 (0.15 %)	368 (0.03 %)	0	674 (0.05 %)	0	1 311 (0.24 %)	0	249 (0.02 %)	0	3 163 (0.17 %)	0	8 038 (0.26 %)	0	1 843 (0.16 %)	1.44843e-05	53 (0.00 %)	0	425 (0.05 %)	0	798 (0.06 %)	0	923 (0.03 %)	0	14 120 (0.29 %)	0	68 (0.01 %)	0	7 261 (0.28 %)	0	1 302 (0.09 %)	0	5 (0.00 %)	0
Dementia	1 224 440 (4.45 %)	14 703 (1.29 %)	0	12 004 (0.86 %)	0	18 246 (3.29 %)	0	3 361 (0.21 %)	0	875 604 (47.74 %)	0	145 041 (4.64 %)	0	8 230 (0.73 %)	0	989 (0.08 %)	0	2 170 (0.24 %)	0	4 413 (0.34 %)	0	19 536 (0.59 %)	0	52 280 (1.08 %)	0	63 (0.01 %)	0	39 266 (1.53 %)	0	28 520 (1.89 %)	0	14 (0.00 %)	0
Delirium	7 838 (0.03 %)	349 (0.03 %)	0.166014	6 (0.00 %)	0	0 (0.00 %)	0	47 (0.00 %)	0	5 525 (0.30 %)	0	1 418 (0.05 %)	0	57 (0.01 %)	0	4 (0.00 %)	0	0 (0.00 %)	0	18 (0.00 %)	0	146 (0.00 %)	0	140 (0.00 %)	0	49 (0.01 %)	0	40 (0.00 %)	0	37 (0.00 %)	0	2 (0.00 %)	0
Other organic mental disorder	9 141 (0.03 %)	78 (0.01 %)	0	7 (0.00 %)	0	0 (0.00 %)	0	2 (0.00 %)	0	40 (0.00 %)	0	8 894 (0.28 %)	0	15 (0.00 %)	0	1 (0.00 %)	0	0 (0.00 %)	0	24 (0.00 %)	0	16 (0.00 %)	0	26 (0.00 %)	0	1 (0.00 %)	0	12 (0.00 %)	0	24 (0.00 %)	0	1 (0.00 %)	0
Alcohol dependence	79 746 (0.29 %)	818 (0.07 %)	0	180 (0.01 %)	0	0 (0.00 %)	0	65 (0.00 %)	0	704 (0.04 %)	0	5 083 (0.16 %)	0	66 208 (5.85 %)	0	51 (0.00 %)	0	0 (0.00 %)	0	110 (0.01 %)	0	458 (0.01 %)	0	4 257 (0.09 %)	0	118 (0.02 %)	0	910 (0.04 %)	0	747 (0.05 %)	0	37 (0.01 %)	0
Opioid dependence	2 803 (0.01 %)	21 (0.00 %)	0	33 (0.00 %)	0	8 (0.00 %)	1e-10	6 (0.00 %)	0	60 (0.00 %)	0	314 (0.01 %)	0.797841	170 (0.02 %)	1.925e-07	1 (0.00 %)	0	11 (0.00 %)	0	0 (0.00 %)	0	11 (0.00 %)	0	1 086 (0.02 %)	0	907 (0.18 %)	0	135 (0.01 %)	0	40 (0.00 %)	0	0 (0.00 %)	0
Cocaine dependence	3 600 (0.01 %)	39 (0.00 %)	0	30 (0.00 %)	0	2 (0.00 %)	0	4 (0.00 %)	0	57 (0.00 %)	0	168 (0.01 %)	0	1 193 (0.11 %)	0	0 (0.00 %)	0	0 (0.00 %)	0	2 (0.00 %)	0	12 (0.00 %)	0	611 (0.01 %)	0.307059	1 137 (0.23 %)	0	65 (0.00 %)	0	275 (0.02 %)	1.21e-08	5 (0.00 %)	0
Nicotine dependence	5 707 (0.02 %)	7 (0.00 %)	0	25 (0.00 %)	0	2 (0.00 %)	0	3 (0.00 %)	0	76 (0.00 %)	0	130 (0.00 %)	0	59 (0.01 %)	0	14 (0.00 %)	0	6 (0.00 %)	0	2 (0.00 %)	0	18 (0.00 %)	0	600 (0.01 %)	0	1 (0.00 %)	0	4 712 (0.18 %)	0	52 (0.00 %)	0	0 (0.00 %)	0
Other drug dependence	17 388 (0.06 %)	147 (0.01 %)	0	259 (0.02 %)	0	73 (0.01 %)	0	15 (0.00 %)	0	380 (0.02 %)	0	1 909 (0.06 %)	0.11709	1 894 (0.17 %)	0	15 (0.00 %)	0	166 (0.02 %)	0	16 (0.00 %)	0	48 (0.00 %)	0	10 013 (0.21 %)	0	913 (0.18 %)	0	991 (0.04 %)	0	541 (0.04 %)	0	8 (0.00 %)	0
Schizophrenia/psychosis/delusional disorder	5 495 (0.02 %)	30 (0.00 %)	0	4 (0.00 %)	0	0 (0.00 %)	0	2 (0.00 %)	0	4 961 (0.27 %)	0	291 (0.01 %)	0	44 (0.00 %)	0	0 (0.00 %)	0	0 (0.00 %)	0	45 (0.00 %)	0	8 (0.00 %)	0	61 (0.00 %)	0	15 (0.00 %)	0	13 (0.00 %)	0	17 (0.00 %)	0	4 (0.00 %)	0
Bipolar affective disorder	1 290 (0.00 %)	11 (0.00 %)	3.1e-09	15 (0.00 %)	2e-10	0 (0.00 %)	2.59e-07	5 (0.00 %)	0	852 (0.05 %)	0	200 (0.01 %)	2.6541e-06	26 (0.00 %)	0.000149105	0 (0.00 %)	0	0 (0.00 %)	0	35 (0.00 %)	0.000560888	15 (0.00 %)	0	92 (0.00 %)	0	5 (0.00 %)	0.000129412	23 (0.00 %)	0	11 (0.00 %)	0	0 (0.00 %)	8.888e-07
Depression	5 982 (0.02 %)	104 (0.01 %)	0	71 (0.01 %)	0	5 (0.00 %)	0	36 (0.00 %)	0	3 976 (0.22 %)	0	1 032 (0.03 %)	0	113 (0.01 %)	0	1 (0.00 %)	0	0 (0.00 %)	0	53 (0.00 %)	0	129 (0.00 %)	0	274 (0.01 %)	0	27 (0.01 %)	0	72 (0.00 %)	0	55 (0.00 %)	0	34 (0.01 %)	0
Anxiety disorder	686 (0.00 %)	9 (0.00 %)	0.000199931	2 (0.00 %)	1.27e-08	0 (0.00 %)	0.000172429	2 (0.00 %)	8e-10	585 (0.03 %)	0	35 (0.00 %)	2.435e-07	8 (0.00 %)	0.000101956	0 (0.00 %)	4.9e-09	0 (0.00 %)	1.3311e-06	5 (0.00 %)	7.15e-07	3 (0.00 %)	0	21 (0.00 %)	0	0 (0.00 %)	0.000380484	15 (0.00 %)	1e-10	1 (0.00 %)	8e-10	0 (0.00 %)	0.000338374
Stress related disorder	852 (0.00 %)	135 (0.01 %)	0	28 (0.00 %)	0.0188773	6 (0.00 %)	0.00646103	0 (0.00 %)	0	90 (0.00 %)	4.9802e-06	105 (0.00 %)	0.373076	59 (0.01 %)	3.55841e-05	2 (0.00 %)	6e-10	40 (0.00 %)	0.0221294	15 (0.00 %)	3.95848e-05	15 (0.00 %)	0	287 (0.01 %)	0	5 (0.00 %)	0.00749548	44 (0.00 %)	3.18134e-05	19 (0.00 %)	3.09424e-05	2 (0.00 %)	0.000493884
Mental retardation	5 113 (0.02 %)	20 (0.00 %)	0	4 (0.00 %)	0	0 (0.00 %)	0	3 (0.00 %)	0	119 (0.01 %)	0	4 491 (0.14 %)	0	11 (0.00 %)	0	0 (0.00 %)	0	0 (0.00 %)	0	12 (0.00 %)	0	11 (0.00 %)	0	111 (0.00 %)	0	0 (0.00 %)	0	279 (0.01 %)	0	52 (0.00 %)	0	0 (0.00 %)	0
Other mental disorder	5 427 (0.02 %)	61 (0.01 %)	0	2 (0.00 %)	0	0 (0.00 %)	0	5 (0.00 %)	0	115 (0.01 %)	0	4 726 (0.15 %)	0	61 (0.01 %)	0	2 (0.00 %)	0	0 (0.00 %)	0	23 (0.00 %)	0	59 (0.00 %)	0	162 (0.00 %)	0	29 (0.01 %)	0	125 (0.00 %)	0	51 (0.00 %)	0	6 (0.00 %)	0
Meningitis	6 605 (0.02 %)	22 (0.00 %)	0	5 (0.00 %)	0	0 (0.00 %)	0	0 (0.00 %)	0	6 (0.00 %)	0	6 026 (0.19 %)	0	24 (0.00 %)	0	0 (0.00 %)	0	0 (0.00 %)	0	12 (0.00 %)	0	7 (0.00 %)	0	37 (0.00 %)	0	7 (0.00 %)	0	8 (0.00 %)	0	451 (0.03 %)	1.4169e-06	0 (0.00 %)	0
Other inflammatory neural disease	8 156 (0.03 %)	35 (0.00 %)	0	10 (0.00 %)	0	0 (0.00 %)	0	7 (0.00 %)	0	28 (0.00 %)	0	7 102 (0.23 %)	0	34 (0.00 %)	0	3 (0.00 %)	0	0 (0.00 %)	0	19 (0.00 %)	0	47 (0.00 %)	0	91 (0.00 %)	0	8 (0.00 %)	0	40 (0.00 %)	0	732 (0.05 %)	0	0 (0.00 %)	0
Chorea Huntington	10 649 (0.04 %)	11 (0.00 %)	0	0 (0.00 %)	0	0 (0.00 %)	0	0 (0.00 %)	0	12 (0.00 %)	0	341 (0.01 %)	0	8 (0.00 %)	0	0 (0.00 %)	0	0 (0.00 %)	0	10 265 (0.78 %)	0	1 (0.00 %)	0	4 (0.00 %)	0	2 (0.00 %)	0	1 (0.00 %)	0	4 (0.00 %)	0	0 (0.00 %)	0
Motor neuron disease	73 762 (0.27 %)	57 (0.01 %)	0	0 (0.00 %)	0	0 (0.00 %)	0	0 (0.00 %)	0	61 (0.00 %)	0	993 (0.03 %)	0	34 (0.00 %)	0	0 (0.00 %)	0	0 (0.00 %)	0	72 542 (5.54 %)	0	13 (0.00 %)	0	24 (0.00 %)	0	0 (0.00 %)	0	9 (0.00 %)	0	29 (0.00 %)	0	0 (0.00 %)	0
Parkinson	258 727 (0.94 %)	1 853 (0.16 %)	0	263 (0.02 %)	0	0 (0.00 %)	0	156 (0.01 %)	0	6 027 (0.33 %)	0	17 518 (0.56 %)	0	755 (0.07 %)	0	34 (0.00 %)	0	0 (0.00 %)	0	220 547 (16.84 %)	0	2 292 (0.07 %)	0	4 579 (0.09 %)	0	18 (0.00 %)	0	2 157 (0.08 %)	0	2 525 (0.17 %)	0	3 (0.00 %)	0
Alzheimer	965 791 (3.51 %)	10 096 (0.89 %)	0	12 720 (0.92 %)	0	4 921 (0.89 %)	0	2 552 (0.16 %)	0	68 714 (3.75 %)	0	86 027 (2.75 %)	0	5 016 (0.44 %)	0	204 (0.02 %)	0	101 (0.01 %)	0	704 920 (53.83 %)	0	15 501 (0.47 %)	0	32 036 (0.66 %)	0	26 (0.01 %)	0	10 547 (0.41 %)	0	12 401 (0.82 %)	0	9 (0.00 %)	0
Multiple sclerosis	42 110 (0.15 %)	75 (0.01 %)	0	0 (0.00 %)	0	0 (0.00 %)	0	1 (0.00 %)	0	72 (0.00 %)	0	41 653 (1.33 %)	0	70 (0.01 %)	0	0 (0.00 %)	0	0 (0.00 %)	0	42 (0.00 %)	0	50 (0.00 %)	0	38 (0.00 %)	0	8 (0.00 %)	0	4 (0.00 %)	0	97 (0.01 %)	0	0 (0.00 %)	0
Other degenerative neural disease	87 084 (0.32 %)	318 (0.03 %)	0	28 (0.00 %)	0	0 (0.00 %)	0	8 (0.00 %)	0	439 (0.02 %)	0	1 770 (0.06 %)	0	487 (0.04 %)	0	0 (0.00 %)	0	0 (0.00 %)	0	82 966 (6.34 %)	0	25 (0.00 %)	0	132 (0.00 %)	0	7 (0.00 %)	0	46 (0.00 %)	0	857 (0.06 %)	0	1 (0.00 %)	0
Epilepsy	19 988 (0.07 %)	566 (0.05 %)	0	21 (0.00 %)	0	0 (0.00 %)	0	20 (0.00 %)	0	123 (0.01 %)	0	18 050 (0.58 %)	0	148 (0.01 %)	0	9 (0.00 %)	0	0 (0.00 %)	0	67 (0.01 %)	0	33 (0.00 %)	0	374 (0.01 %)	0	45 (0.01 %)	0	62 (0.00 %)	0	314 (0.02 %)	0	156 (0.03 %)	0
Transient cerebral ischaemic attack	1 813 (0.01 %)	2 (0.00 %)	0	0 (0.00 %)	0	0 (0.00 %)	1e-09	0 (0.00 %)	0	1 766 (0.10 %)	0	27 (0.00 %)	0	7 (0.00 %)	0	0 (0.00 %)	0	0 (0.00 %)	0	0 (0.00 %)	0	2 (0.00 %)	0	0 (0.00 %)	0	0 (0.00 %)	7.6e-09	0 (0.00 %)	0	9 (0.00 %)	0	0 (0.00 %)	5.7e-09
Sleep apnoe	10 431 (0.04 %)	50 (0.00 %)	0	16 (0.00 %)	0	0 (0.00 %)	0	5 (0.00 %)	0	30 (0.00 %)	0	425 (0.01 %)	0	26 (0.00 %)	0	3 (0.00 %)	0	0 (0.00 %)	0	34 (0.00 %)	0	13 (0.00 %)	0	9 513 (0.20 %)	0	45 (0.01 %)	0	234 (0.01 %)	0	36 (0.00 %)	0	1 (0.00 %)	0
Neuropathy	8 009 (0.03 %)	46 (0.00 %)	0	10 (0.00 %)	0	0 (0.00 %)	0	18 (0.00 %)	0	283 (0.02 %)	0	783 (0.03 %)	8.3781e-06	33 (0.00 %)	0	5 (0.00 %)	0	0 (0.00 %)	0	114 (0.01 %)	0	156 (0.00 %)	0	6 215 (0.13 %)	0	6 (0.00 %)	0	278 (0.01 %)	0	62 (0.00 %)	0	0 (0.00 %)	0
Other nerve disorder	280 (0.00 %)	2 (0.00 %)	0.00400213	4 (0.00 %)	0.00567439	4 (0.00 %)	0.484735	1 (0.00 %)	0.000103433	44 (0.00 %)	1.3e-09	65 (0.00 %)	4e-10	6 (0.00 %)	0.0970017	0 (0.00 %)	0.000186474	1 (0.00 %)	0.00588332	8 (0.00 %)	0.13516	21 (0.00 %)	0.0193699	96 (0.00 %)	0	0 (0.00 %)	0.0232028	21 (0.00 %)	0.298615	7 (0.00 %)	0.0285283	0 (0.00 %)	0.0220378
Myasthenia gravis	7 663 (0.03 %)	25 (0.00 %)	0	0 (0.00 %)	0	0 (0.00 %)	0	0 (0.00 %)	0	23 (0.00 %)	0	7 547 (0.24 %)	0	27 (0.00 %)	0	0 (0.00 %)	0	0 (0.00 %)	0	11 (0.00 %)	0	2 (0.00 %)	0	13 (0.00 %)	0	0 (0.00 %)	0	1 (0.00 %)	0	14 (0.00 %)	0	0 (0.00 %)	0
Other neuromyopathy	17 852 (0.06 %)	95 (0.01 %)	0	21 (0.00 %)	0	0 (0.00 %)	0	7 (0.00 %)	0	135 (0.01 %)	0	1 367 (0.04 %)	0	42 (0.00 %)	0	2 (0.00 %)	0	0 (0.00 %)	0	295 (0.02 %)	0	49 (0.00 %)	0	508 (0.01 %)	0	14 (0.00 %)	0	15 254 (0.60 %)	0	63 (0.00 %)	0	0 (0.00 %)	0
Cerebral palsy	18 297 (0.07 %)	75 (0.01 %)	0	8 (0.00 %)	0	0 (0.00 %)	0	1 (0.00 %)	0	53 (0.00 %)	0	2 754 (0.09 %)	0	48 (0.00 %)	0	0 (0.00 %)	0	0 (0.00 %)	0	81 (0.01 %)	0	8 (0.00 %)	0	112 (0.00 %)	0	2 (0.00 %)	0	14 857 (0.58 %)	0	292 (0.02 %)	0	6 (0.00 %)	0
Hemiplegia	831 (0.00 %)	0 (0.00 %)	2.1e-09	0 (0.00 %)	0	0 (0.00 %)	3.56033e-05	0 (0.00 %)	0	0 (0.00 %)	0	5 (0.00 %)	0	1 (0.00 %)	6.8e-09	0 (0.00 %)	1e-10	0 (0.00 %)	1.029e-07	1 (0.00 %)	3e-10	1 (0.00 %)	0	3 (0.00 %)	0	1 (0.00 %)	0.000261836	1 (0.00 %)	0	818 (0.05 %)	0	0 (0.00 %)	7.99198e-05
Paraplegia	3 674 (0.01 %)	45 (0.00 %)	0	20 (0.00 %)	0	66 (0.01 %)	0.344963	6 (0.00 %)	0	177 (0.01 %)	7.2861e-06	2 051 (0.07 %)	0	46 (0.00 %)	0	9 (0.00 %)	0	7 (0.00 %)	0	20 (0.00 %)	0	119 (0.00 %)	0	579 (0.01 %)	0.0030614	1 (0.00 %)	0	516 (0.02 %)	0	12 (0.00 %)	0	0 (0.00 %)	0
Tetraplegia	5 084 (0.02 %)	85 (0.01 %)	0	5 (0.00 %)	0	0 (0.00 %)	0	3 (0.00 %)	0	64 (0.00 %)	0	1 264 (0.04 %)	0	28 (0.00 %)	0	0 (0.00 %)	0	0 (0.00 %)	0	22 (0.00 %)	0	53 (0.00 %)	0	244 (0.01 %)	0	0 (0.00 %)	0	3 295 (0.13 %)	0	20 (0.00 %)	0	1 (0.00 %)	0
Other paralytic syndrome	1 638 (0.01 %)	31 (0.00 %)	4.9346e-06	38 (0.00 %)	4.597e-07	23 (0.00 %)	0.0783529	59 (0.00 %)	0.000172648	97 (0.01 %)	0.229154	273 (0.01 %)	0	47 (0.00 %)	0.0112992	22 (0.00 %)	1e-10	218 (0.02 %)	0	27 (0.00 %)	3.4e-09	107 (0.00 %)	0	489 (0.01 %)	0	0 (0.00 %)	4e-08	200 (0.01 %)	5.16115e-05	7 (0.00 %)	0	0 (0.00 %)	3.06e-08
Hydrocephalus	7 904 (0.03 %)	18 (0.00 %)	0	0 (0.00 %)	0	0 (0.00 %)	0	1 (0.00 %)	0	28 (0.00 %)	0	689 (0.02 %)	0	15 (0.00 %)	0	0 (0.00 %)	0	0 (0.00 %)	0	1 (0.00 %)	0	1 (0.00 %)	0	8 (0.00 %)	0	0 (0.00 %)	0	10 (0.00 %)	0	7 133 (0.47 %)	0	0 (0.00 %)	0
Anoxic brain damage	66 822 (0.24 %)	375 (0.03 %)	0	194 (0.01 %)	0	4 (0.00 %)	0	74 (0.00 %)	0	303 (0.02 %)	0	3 111 (0.10 %)	0	293 (0.03 %)	0	63 (0.00 %)	0	2 (0.00 %)	0	16 (0.00 %)	0	352 (0.01 %)	0	60 336 (1.24 %)	0	17 (0.00 %)	0	946 (0.04 %)	0	726 (0.05 %)	0	10 (0.00 %)	0
Cerebral compression	2 935 (0.01 %)	1 (0.00 %)	0	0 (0.00 %)	0	0 (0.00 %)	0	0 (0.00 %)	0	0 (0.00 %)	0	14 (0.00 %)	0	1 (0.00 %)	0	0 (0.00 %)	0	0 (0.00 %)	0	0 (0.00 %)	0	0 (0.00 %)	0	0 (0.00 %)	0	0 (0.00 %)	0	0 (0.00 %)	0	2 919 (0.19 %)	0	0 (0.00 %)	0
Cerebral oedema	3 148 (0.01 %)	0 (0.00 %)	0	0 (0.00 %)	0	0 (0.00 %)	0	0 (0.00 %)	0	0 (0.00 %)	0	9 (0.00 %)	0	4 (0.00 %)	0	0 (0.00 %)	0	0 (0.00 %)	0	0 (0.00 %)	0	0 (0.00 %)	0	1 (0.00 %)	0	0 (0.00 %)	0	0 (0.00 %)	0	3 134 (0.21 %)	0	0 (0.00 %)	0
Other brain disorder	25 499 (0.09 %)	271 (0.02 %)	0	135 (0.01 %)	0	642 (0.12 %)	1.12e-08	138 (0.01 %)	0	1 909 (0.10 %)	1.311e-07	5 284 (0.17 %)	0	835 (0.07 %)	0	48 (0.00 %)	0	172 (0.02 %)	0	79 (0.01 %)	0	614 (0.02 %)	0	11 778 (0.24 %)	0	24 (0.00 %)	0	1 934 (0.08 %)	0	1 632 (0.11 %)	1e-10	4 (0.00 %)	0
Other neural disease	9 526 (0.03 %)	131 (0.01 %)	0	54 (0.00 %)	0	2 (0.00 %)	0	24 (0.00 %)	0	560 (0.03 %)	0.00214379	1 677 (0.05 %)	0	199 (0.02 %)	0	5 (0.00 %)	0	0 (0.00 %)	0	781 (0.06 %)	0	336 (0.01 %)	0	4 959 (0.10 %)	0	7 (0.00 %)	0	557 (0.02 %)	0	233 (0.02 %)	0	1 (0.00 %)	0
Rheumatic heart disease	35 558 (0.13 %)	160 (0.01 %)	0	33 (0.00 %)	0	0 (0.00 %)	0	10 (0.00 %)	0	134 (0.01 %)	0	4 956 (0.16 %)	0	108 (0.01 %)	0	4 (0.00 %)	0	0 (0.00 %)	0	30 (0.00 %)	0	28 (0.00 %)	0	29 458 (0.61 %)	0	10 (0.00 %)	0	277 (0.01 %)	0	350 (0.02 %)	0	0 (0.00 %)	0
Hypertension	238 847 (0.87 %)	2 263 (0.20 %)	0	12 151 (0.87 %)	0.369463	8 042 (1.45 %)	0	1 092 (0.07 %)	0	29 402 (1.60 %)	0	21 441 (0.69 %)	0	5 716 (0.50 %)	0	315 (0.02 %)	0	31 (0.00 %)	0	7 348 (0.56 %)	0	5 098 (0.15 %)	0	127 674 (2.63 %)	0	230 (0.05 %)	0	16 472 (0.64 %)	0	1 568 (0.10 %)	0	4 (0.00 %)	0
Hypertensive heart disease	391 120 (1.42 %)	6 580 (0.58 %)	0	3 659 (0.26 %)	0	86 (0.02 %)	0	1 417 (0.09 %)	0	14 653 (0.80 %)	0	10 890 (0.35 %)	0	16 035 (1.42 %)	0.691743	219 (0.02 %)	0	22 (0.00 %)	0	4 907 (0.37 %)	0	6 098 (0.18 %)	0	300 335 (6.19 %)	0	3 047 (0.61 %)	0	10 141 (0.40 %)	0	12 996 (0.86 %)	0	35 (0.01 %)	0
Hypertensive renal disease	112 550 (0.41 %)	753 (0.07 %)	0	2 463 (0.18 %)	0	41 095 (7.41 %)	0	484 (0.03 %)	0	3 794 (0.21 %)	0	29 502 (0.94 %)	0	2 154 (0.19 %)	0	65 (0.00 %)	0	2 (0.00 %)	0	1 351 (0.10 %)	0	2 303 (0.07 %)	0	24 073 (0.50 %)	0	25 (0.01 %)	0	1 487 (0.06 %)	0	2 999 (0.20 %)	0	0 (0.00 %)	0
Angina pectoris	1 998 (0.01 %)	5 (0.00 %)	0	1 827 (0.13 %)	0	0 (0.00 %)	1e-10	1 (0.00 %)	0	30 (0.00 %)	0	59 (0.00 %)	0	5 (0.00 %)	0	0 (0.00 %)	0	0 (0.00 %)	0	5 (0.00 %)	0	2 (0.00 %)	0	41 (0.00 %)	0	0 (0.00 %)	1.3e-09	8 (0.00 %)	0	15 (0.00 %)	0	0 (0.00 %)	1e-09
Myocardial infarction	1 353 152 (4.92 %)	8 274 (0.73 %)	0	49 313 (3.55 %)	0	27 595 (4.97 %)	0.0418518	6 149 (0.39 %)	0	24 700 (1.35 %)	0	62 877 (2.01 %)	0	20 237 (1.79 %)	0	2 087 (0.16 %)	0	819 109 (90.30 %)	0	19 556 (1.49 %)	0	24 492 (0.74 %)	0	232 976 (4.80 %)	0	1 173 (0.24 %)	0	26 677 (1.04 %)	0	27 912 (1.85 %)	0	25 (0.00 %)	0
Other acute ischaemic heart disease	44 345 (0.16 %)	182 (0.02 %)	0	42 994 (3.09 %)	0	0 (0.00 %)	0	9 (0.00 %)	0	130 (0.01 %)	0	365 (0.01 %)	0	111 (0.01 %)	0	1 (0.00 %)	0	0 (0.00 %)	0	28 (0.00 %)	0	26 (0.00 %)	0	330 (0.01 %)	0	56 (0.01 %)	0	26 (0.00 %)	0	86 (0.01 %)	0	1 (0.00 %)	0
Atherosclerotic heart disease	2 553 919 (9.28 %)	28 808 (2.53 %)	0	973 053 (70.04 %)	0	71 586 (12.90 %)	0	13 105 (0.83 %)	0	143 162 (7.81 %)	0	142 380 (4.56 %)	0	52 759 (4.66 %)	0	7 860 (0.60 %)	0	748 (0.08 %)	0	54 011 (4.12 %)	0	55 011 (1.66 %)	0	767 292 (15.82 %)	0	6 869 (1.38 %)	0	136 528 (5.33 %)	0	100 643 (6.67 %)	0	104 (0.02 %)	0
Other chronic ischaemic heart disease	270 894 (0.98 %)	2 245 (0.20 %)	0	3 452 (0.25 %)	0	0 (0.00 %)	0	913 (0.06 %)	0	3 043 (0.17 %)	0	10 989 (0.35 %)	0	4 181 (0.37 %)	0	106 (0.01 %)	0	0 (0.00 %)	0	1 625 (0.12 %)	0	5 279 (0.16 %)	0	230 108 (4.74 %)	0	410 (0.08 %)	0	4 343 (0.17 %)	0	4 192 (0.28 %)	0	8 (0.00 %)	0
Pulmonary embolism	84 193 (0.31 %)	125 (0.01 %)	0	137 (0.01 %)	0	0 (0.00 %)	0	6 (0.00 %)	0	559 (0.03 %)	0	2 262 (0.07 %)	0	373 (0.03 %)	0	2 (0.00 %)	0	0 (0.00 %)	0	86 (0.01 %)	0	49 (0.00 %)	0	77 483 (1.60 %)	0	5 (0.00 %)	0	2 342 (0.09 %)	0	764 (0.05 %)	0	0 (0.00 %)	0
Pulmonary hypertension	61 874 (0.22 %)	416 (0.04 %)	0	114 (0.01 %)	0	0 (0.00 %)	0	123 (0.01 %)	0	421 (0.02 %)	0	2 498 (0.08 %)	0	344 (0.03 %)	0	14 (0.00 %)	0	0 (0.00 %)	0	48 (0.00 %)	0	321 (0.01 %)	0	53 492 (1.10 %)	0	27 (0.01 %)	0	3 794 (0.15 %)	0	261 (0.02 %)	0	1 (0.00 %)	0
Other pulmonary heart disease	12 810 (0.05 %)	49 (0.00 %)	0	1 (0.00 %)	0	0 (0.00 %)	0	9 (0.00 %)	0	33 (0.00 %)	0	214 (0.01 %)	0	36 (0.00 %)	0	0 (0.00 %)	0	0 (0.00 %)	0	7 (0.00 %)	0	5 (0.00 %)	0	58 (0.00 %)	0	10 (0.00 %)	0	12 364 (0.48 %)	0	23 (0.00 %)	0	1 (0.00 %)	0
Pericarditis	6 666 (0.02 %)	2 (0.00 %)	0	1 (0.00 %)	0	0 (0.00 %)	0	1 (0.00 %)	0	3 (0.00 %)	0	20 (0.00 %)	0	4 (0.00 %)	0	0 (0.00 %)	0	0 (0.00 %)	0	0 (0.00 %)	0	0 (0.00 %)	0	6 625 (0.14 %)	0	5 (0.00 %)	0	1 (0.00 %)	0	4 (0.00 %)	0	0 (0.00 %)	0
Endocarditis	72 340 (0.26 %)	478 (0.04 %)	0	90 (0.01 %)	0	0 (0.00 %)	0	55 (0.00 %)	0	321 (0.02 %)	0	4 872 (0.16 %)	0	368 (0.03 %)	0	22 (0.00 %)	0	0 (0.00 %)	0	69 (0.01 %)	0	301 (0.01 %)	0	63 065 (1.30 %)	0	92 (0.02 %)	0	500 (0.02 %)	0	2 107 (0.14 %)	0	0 (0.00 %)	0
Non-rheumatic mitral valve disorder	26 303 (0.10 %)	135 (0.01 %)	0	52 (0.00 %)	0	0 (0.00 %)	0	14 (0.00 %)	0	198 (0.01 %)	0	1 623 (0.05 %)	0	104 (0.01 %)	0	5 (0.00 %)	0	0 (0.00 %)	0	24 (0.00 %)	0	91 (0.00 %)	0	23 568 (0.49 %)	0	17 (0.00 %)	0	188 (0.01 %)	0	284 (0.02 %)	0	0 (0.00 %)	0
Non-rheumatic aortic valve disorder	173 490 (0.63 %)	1 323 (0.12 %)	0	408 (0.03 %)	0	0 (0.00 %)	0	249 (0.02 %)	0	2 272 (0.12 %)	0	14 303 (0.46 %)	0	1 035 (0.09 %)	0	40 (0.00 %)	0	0 (0.00 %)	0	215 (0.02 %)	0	2 505 (0.08 %)	0	145 554 (3.00 %)	0	52 (0.01 %)	0	3 207 (0.13 %)	0	2 326 (0.15 %)	0	1 (0.00 %)	0
Cardiomyopathy	258 868 (0.94 %)	1 605 (0.14 %)	0	1 141 (0.08 %)	0	0 (0.00 %)	0	445 (0.03 %)	0	2 162 (0.12 %)	0	12 347 (0.40 %)	0	8 685 (0.77 %)	0	90 (0.01 %)	0	0 (0.00 %)	0	1 131 (0.09 %)	0	3 892 (0.12 %)	0	217 410 (4.48 %)	0	1 353 (0.27 %)	0	5 803 (0.23 %)	0	2 797 (0.19 %)	0	7 (0.00 %)	0
Heart conduction disorder	15 863 (0.06 %)	112 (0.01 %)	0	0 (0.00 %)	0	0 (0.00 %)	0	31 (0.00 %)	0	148 (0.01 %)	0	952 (0.03 %)	0	51 (0.00 %)	0	5 (0.00 %)	0	0 (0.00 %)	0	28 (0.00 %)	0	64 (0.00 %)	0	14 195 (0.29 %)	0	10 (0.00 %)	0	128 (0.00 %)	0	138 (0.01 %)	0	1 (0.00 %)	0
Cardiac arrest	174 106 (0.63 %)	109 (0.01 %)	0	441 (0.03 %)	0	206 (0.04 %)	0	75 (0.00 %)	0	777 (0.04 %)	0	944 (0.03 %)	0	267 (0.02 %)	0	54 (0.00 %)	0	8 (0.00 %)	0	352 (0.03 %)	0	286 (0.01 %)	0	169 370 (3.49 %)	0	18 (0.00 %)	0	903 (0.04 %)	0	294 (0.02 %)	0	2 (0.00 %)	0
Paroxysmal tachycardia	7 816 (0.03 %)	53 (0.00 %)	0	1 (0.00 %)	0	0 (0.00 %)	0	7 (0.00 %)	0	45 (0.00 %)	0	371 (0.01 %)	0	28 (0.00 %)	0	4 (0.00 %)	0	0 (0.00 %)	0	10 (0.00 %)	0	55 (0.00 %)	0	7 086 (0.15 %)	0	7 (0.00 %)	0	76 (0.00 %)	0	73 (0.00 %)	0	0 (0.00 %)	0
Cardiac arrythmia	312 741 (1.14 %)	3 079 (0.27 %)	0	5 717 (0.41 %)	0	8 829 (1.59 %)	0	1 598 (0.10 %)	0	23 975 (1.31 %)	0	28 438 (0.91 %)	0	6 079 (0.54 %)	0	779 (0.06 %)	0	111 (0.01 %)	0	5 511 (0.42 %)	0	6 767 (0.20 %)	0	145 258 (2.99 %)	0	291 (0.06 %)	0	22 550 (0.88 %)	0	53 744 (3.56 %)	0	15 (0.00 %)	0
Heart failure	697 983 (2.54 %)	4 048 (0.36 %)	0	2 552 (0.18 %)	0	24 335 (4.39 %)	0	2 000 (0.13 %)	0	29 816 (1.63 %)	0	53 007 (1.70 %)	0	9 208 (0.81 %)	0	1 106 (0.08 %)	0	353 (0.04 %)	0	9 320 (0.71 %)	0	10 263 (0.31 %)	0	486 210 (10.02 %)	0	152 (0.03 %)	0	51 937 (2.03 %)	0	13 668 (0.91 %)	0	8 (0.00 %)	0
Cardiomegaly	19 804 (0.07 %)	67 (0.01 %)	0	0 (0.00 %)	0	0 (0.00 %)	0	20 (0.00 %)	0	23 (0.00 %)	0	122 (0.00 %)	0	814 (0.07 %)	0.988781	0 (0.00 %)	0	0 (0.00 %)	0	2 (0.00 %)	0	9 (0.00 %)	0	18 428 (0.38 %)	0	269 (0.05 %)	2.0999e-06	7 (0.00 %)	0	39 (0.00 %)	0	4 (0.00 %)	0
Other heart disease	156 893 (0.57 %)	933 (0.08 %)	0	1 676 (0.12 %)	0	0 (0.00 %)	0	140 (0.01 %)	0	1 347 (0.07 %)	0	7 089 (0.23 %)	0	1 159 (0.10 %)	0	35 (0.00 %)	0	0 (0.00 %)	0	774 (0.06 %)	0	1 161 (0.04 %)	0	137 076 (2.83 %)	0	217 (0.04 %)	0	2 865 (0.11 %)	0	2 412 (0.16 %)	0	9 (0.00 %)	0
Cerebral haemorrhage	369 893 (1.34 %)	1 622 (0.14 %)	0	428 (0.03 %)	0	0 (0.00 %)	0	463 (0.03 %)	0	3 688 (0.20 %)	0	9 574 (0.31 %)	0	4 248 (0.38 %)	0	74 (0.01 %)	0	0 (0.00 %)	0	1 669 (0.13 %)	0	2 865 (0.09 %)	0	15 134 (0.31 %)	0	759 (0.15 %)	0	2 553 (0.10 %)	0	326 810 (21.67 %)	0	6 (0.00 %)	0
Cerebral infarction	85 626 (0.31 %)	543 (0.05 %)	0	73 (0.01 %)	0	0 (0.00 %)	0	29 (0.00 %)	0	3 239 (0.18 %)	0	2 583 (0.08 %)	0	283 (0.03 %)	0	45 (0.00 %)	0	0 (0.00 %)	0	220 (0.02 %)	0	246 (0.01 %)	0	933 (0.02 %)	0	85 (0.02 %)	0	117 (0.00 %)	0	77 219 (5.12 %)	0	11 (0.00 %)	0
Unspecified stroke	843 750 (3.07 %)	4 882 (0.43 %)	0	14 533 (1.05 %)	0	8 585 (1.55 %)	0	3 259 (0.21 %)	0	109 862 (5.99 %)	0	70 315 (2.25 %)	0	8 725 (0.77 %)	0	764 (0.06 %)	0	440 (0.05 %)	0	22 123 (1.69 %)	0	12 419 (0.37 %)	0	72 527 (1.50 %)	0	143 (0.03 %)	0	18 471 (0.72 %)	0	496 687 (32.94 %)	0	15 (0.00 %)	0
Cerebral aneurysm	3 742 (0.01 %)	4 (0.00 %)	0	2 (0.00 %)	0	0 (0.00 %)	0	0 (0.00 %)	0	26 (0.00 %)	0	145 (0.00 %)	0	61 (0.01 %)	0	0 (0.00 %)	0	0 (0.00 %)	0	5 (0.00 %)	0	2 (0.00 %)	0	12 (0.00 %)	0	1 (0.00 %)	0	6 (0.00 %)	0	3 478 (0.23 %)	0	0 (0.00 %)	0
Cerebral atherosclerosis	23 869 (0.09 %)	2 (0.00 %)	0	0 (0.00 %)	0	0 (0.00 %)	0	0 (0.00 %)	0	23 648 (1.29 %)	0	10 (0.00 %)	0	2 (0.00 %)	0	0 (0.00 %)	0	0 (0.00 %)	0	125 (0.01 %)	0	3 (0.00 %)	0	72 (0.00 %)	0	0 (0.00 %)	0	1 (0.00 %)	0	6 (0.00 %)	0	0 (0.00 %)	0
Other cerebrovascular disease	145 263 (0.53 %)	765 (0.07 %)	0	60 (0.00 %)	0	0 (0.00 %)	0	111 (0.01 %)	0	2 534 (0.14 %)	0	6 560 (0.21 %)	0	384 (0.03 %)	0	29 (0.00 %)	0	0 (0.00 %)	0	68 (0.01 %)	0	839 (0.03 %)	0	2 799 (0.06 %)	0	31 (0.01 %)	0	886 (0.03 %)	0	130 193 (8.63 %)	0	4 (0.00 %)	0
Atherosclerosis	78 132 (0.28 %)	543 (0.05 %)	0	2 (0.00 %)	0	0 (0.00 %)	0	126 (0.01 %)	0	1 081 (0.06 %)	0	3 254 (0.10 %)	0	625 (0.06 %)	0	20 (0.00 %)	0	0 (0.00 %)	0	957 (0.07 %)	0	1 177 (0.04 %)	0	69 426 (1.43 %)	0	23 (0.00 %)	0	765 (0.03 %)	0	132 (0.01 %)	0	1 (0.00 %)	0
Aortic aneurysm	118 074 (0.43 %)	243 (0.02 %)	0	191 (0.01 %)	0	0 (0.00 %)	0	62 (0.00 %)	0	319 (0.02 %)	0	6 377 (0.20 %)	0	451 (0.04 %)	0	45 (0.00 %)	0	0 (0.00 %)	0	51 (0.00 %)	0	299 (0.01 %)	0	108 864 (2.24 %)	0	181 (0.04 %)	0	242 (0.01 %)	0	748 (0.05 %)	0	1 (0.00 %)	0
Other aneurysm	7 010 (0.03 %)	3 (0.00 %)	0	0 (0.00 %)	0	0 (0.00 %)	0	1 (0.00 %)	0	6 (0.00 %)	0	297 (0.01 %)	0	6 335 (0.56 %)	0	0 (0.00 %)	0	0 (0.00 %)	0	0 (0.00 %)	0	7 (0.00 %)	0	267 (0.01 %)	0	1 (0.00 %)	0	0 (0.00 %)	0	93 (0.01 %)	0	0 (0.00 %)	0
Thrombosis/embolism	41 963 (0.15 %)	370 (0.03 %)	0	304 (0.02 %)	0	321 (0.06 %)	0	179 (0.01 %)	0	612 (0.03 %)	0	5 025 (0.16 %)	6.3331e-05	1 276 (0.11 %)	0	29 (0.00 %)	0	197 (0.02 %)	0	185 (0.01 %)	0	316 (0.01 %)	0	29 618 (0.61 %)	0	144 (0.03 %)	0	1 492 (0.06 %)	0	1 887 (0.13 %)	0	8 (0.00 %)	0
Oesophageal varices	1 858 (0.01 %)	4 (0.00 %)	0	3 (0.00 %)	0	0 (0.00 %)	6e-10	4 (0.00 %)	0	3 (0.00 %)	0	74 (0.00 %)	0	1 736 (0.15 %)	0	1 (0.00 %)	0	0 (0.00 %)	0	2 (0.00 %)	0	13 (0.00 %)	0	6 (0.00 %)	0	5 (0.00 %)	6.456e-07	4 (0.00 %)	0	3 (0.00 %)	0	0 (0.00 %)	3.7e-09
Hypotension	3 037 (0.01 %)	9 (0.00 %)	0	14 (0.00 %)	0	47 (0.01 %)	0.0665801	3 (0.00 %)	0	45 (0.00 %)	0	2 643 (0.08 %)	0	21 (0.00 %)	0	1 (0.00 %)	0	18 (0.00 %)	0	41 (0.00 %)	0	16 (0.00 %)	0	107 (0.00 %)	0	0 (0.00 %)	0	38 (0.00 %)	0	34 (0.00 %)	0	0 (0.00 %)	0
Other vascular disorder	97 388 (0.35 %)	731 (0.06 %)	0	1 601 (0.12 %)	0	5 210 (0.94 %)	0	309 (0.02 %)	0	5 650 (0.31 %)	0	30 501 (0.98 %)	0	2 789 (0.25 %)	0	208 (0.02 %)	0	1 567 (0.17 %)	0	1 588 (0.12 %)	0	1 236 (0.04 %)	0	34 166 (0.70 %)	0	45 (0.01 %)	0	5 558 (0.22 %)	0	6 214 (0.41 %)	0	15 (0.00 %)	0
Acute upper respiratory infection	1 993 (0.01 %)	6 (0.00 %)	0	4 (0.00 %)	0	0 (0.00 %)	2e-10	0 (0.00 %)	0	3 (0.00 %)	0	1 925 (0.06 %)	0	8 (0.00 %)	0	0 (0.00 %)	0	0 (0.00 %)	0	1 (0.00 %)	0	0 (0.00 %)	0	17 (0.00 %)	0	2 (0.00 %)	1.06e-08	7 (0.00 %)	0	20 (0.00 %)	0	0 (0.00 %)	1e-09
Influenza	25 564 (0.09 %)	98 (0.01 %)	0	35 (0.00 %)	0	0 (0.00 %)	0	9 (0.00 %)	0	85 (0.00 %)	0	1 213 (0.04 %)	0	75 (0.01 %)	0	2 (0.00 %)	0	0 (0.00 %)	0	117 (0.01 %)	0	284 (0.01 %)	0	314 (0.01 %)	0	17 (0.00 %)	0	23 179 (0.91 %)	0	134 (0.01 %)	0	2 (0.00 %)	0
Pneumonia	570 477 (2.07 %)	540 (0.05 %)	0	2 927 (0.21 %)	0	9 515 (1.72 %)	0	267 (0.02 %)	0	6 555 (0.36 %)	0	54 866 (1.76 %)	0	7 946 (0.70 %)	0	154 (0.01 %)	0	6 212 (0.68 %)	0	10 427 (0.80 %)	0	1 225 (0.04 %)	0	37 348 (0.77 %)	0	201 (0.04 %)	0	427 826 (16.70 %)	0	4 467 (0.30 %)	0	1 (0.00 %)	0
Other lower respiratory infection	2 958 (0.01 %)	16 (0.00 %)	0	3 (0.00 %)	0	0 (0.00 %)	0	1 (0.00 %)	0	20 (0.00 %)	0	171 (0.01 %)	0	17 (0.00 %)	0	0 (0.00 %)	0	0 (0.00 %)	0	9 (0.00 %)	0	4 (0.00 %)	0	61 (0.00 %)	0	10 (0.00 %)	2e-09	2 633 (0.10 %)	0	10 (0.00 %)	0	3 (0.00 %)	0
Other disease of upper respiratory tract	5 271 (0.02 %)	64 (0.01 %)	0	17 (0.00 %)	0	7 (0.00 %)	0	18 (0.00 %)	0	419 (0.02 %)	0.000180137	1 321 (0.04 %)	0	93 (0.01 %)	0	11 (0.00 %)	0	0 (0.00 %)	0	36 (0.00 %)	0	224 (0.01 %)	0	508 (0.01 %)	0	8 (0.00 %)	0	2 432 (0.09 %)	0	111 (0.01 %)	0	2 (0.00 %)	0
Bronchitis	7 003 (0.03 %)	40 (0.00 %)	0	11 (0.00 %)	0	0 (0.00 %)	0	2 (0.00 %)	0	34 (0.00 %)	0	293 (0.01 %)	0	24 (0.00 %)	0	0 (0.00 %)	0	0 (0.00 %)	0	26 (0.00 %)	0	8 (0.00 %)	0	41 (0.00 %)	0	11 (0.00 %)	0	6 480 (0.25 %)	0	32 (0.00 %)	0	1 (0.00 %)	0
COPD	1 506 580 (5.47 %)	12 656 (1.11 %)	0	18 743 (1.35 %)	0	25 570 (4.61 %)	0	7 292 (0.46 %)	0	74 295 (4.05 %)	0	86 304 (2.76 %)	0	25 613 (2.26 %)	0	16 016 (1.23 %)	0	13 170 (1.45 %)	0	20 763 (1.59 %)	0	32 915 (0.99 %)	0	187 101 (3.86 %)	0	850 (0.17 %)	0	966 086 (37.72 %)	0	19 181 (1.27 %)	0	25 (0.00 %)	0
Asthma	38 613 (0.14 %)	243 (0.02 %)	0	90 (0.01 %)	0	0 (0.00 %)	0	44 (0.00 %)	0	407 (0.02 %)	0	1 311 (0.04 %)	0	223 (0.02 %)	0	5 (0.00 %)	0	0 (0.00 %)	0	52 (0.00 %)	0	73 (0.00 %)	0	1 340 (0.03 %)	0	503 (0.10 %)	0	34 066 (1.33 %)	0	253 (0.02 %)	0	3 (0.00 %)	0
Bronchiectasis	10 770 (0.04 %)	90 (0.01 %)	0	6 (0.00 %)	0	0 (0.00 %)	0	13 (0.00 %)	0	112 (0.01 %)	0	325 (0.01 %)	0	24 (0.00 %)	0	6 (0.00 %)	0	0 (0.00 %)	0	18 (0.00 %)	0	97 (0.00 %)	0	238 (0.00 %)	0	1 (0.00 %)	0	9 817 (0.38 %)	0	23 (0.00 %)	0	0 (0.00 %)	0
Pneumoconiosis	8 730 (0.03 %)	40 (0.00 %)	0	21 (0.00 %)	0	0 (0.00 %)	0	12 (0.00 %)	0	22 (0.00 %)	0	84 (0.00 %)	0	9 (0.00 %)	0	0 (0.00 %)	0	0 (0.00 %)	0	7 (0.00 %)	0	2 (0.00 %)	0	33 (0.00 %)	0	3 (0.00 %)	0	8 487 (0.33 %)	0	10 (0.00 %)	0	0 (0.00 %)	0
Pneumonitis	197 496 (0.72 %)	2 874 (0.25 %)	0	597 (0.04 %)	0	0 (0.00 %)	0	1 213 (0.08 %)	0	128 384 (7.00 %)	0	31 049 (0.99 %)	0	3 431 (0.30 %)	0	226 (0.02 %)	0	0 (0.00 %)	0	4 207 (0.32 %)	0	4 664 (0.14 %)	0	11 585 (0.24 %)	0	169 (0.03 %)	0	8 177 (0.32 %)	0	914 (0.06 %)	0	6 (0.00 %)	0
Acute respiratory distress syndrome	17 772 (0.06 %)	108 (0.01 %)	0	23 (0.00 %)	0	0 (0.00 %)	0	40 (0.00 %)	0	41 (0.00 %)	0	1 338 (0.04 %)	0	171 (0.02 %)	0	7 (0.00 %)	0	0 (0.00 %)	0	13 (0.00 %)	0	160 (0.00 %)	0	493 (0.01 %)	0	26 (0.01 %)	0	15 242 (0.60 %)	0	110 (0.01 %)	0	0 (0.00 %)	0
Pulmonary oedema	6 198 (0.02 %)	3 (0.00 %)	0	15 (0.00 %)	0	0 (0.00 %)	0	1 (0.00 %)	0	0 (0.00 %)	0	78 (0.00 %)	0	2 (0.00 %)	0	0 (0.00 %)	0	0 (0.00 %)	0	0 (0.00 %)	0	0 (0.00 %)	0	6 081 (0.13 %)	0	0 (0.00 %)	0	9 (0.00 %)	0	9 (0.00 %)	0	0 (0.00 %)	0
Other interstital pulmonary disorder	186 751 (0.68 %)	967 (0.08 %)	0	213 (0.02 %)	0	0 (0.00 %)	0	310 (0.02 %)	0	2 069 (0.11 %)	0	5 464 (0.17 %)	0	755 (0.07 %)	0	65 (0.00 %)	0	0 (0.00 %)	0	190 (0.01 %)	0	2 882 (0.09 %)	0	13 313 (0.27 %)	0	131 (0.03 %)	0	159 766 (6.24 %)	0	622 (0.04 %)	0	4 (0.00 %)	0
Pyothorax	4 890 (0.02 %)	23 (0.00 %)	0	2 (0.00 %)	0	0 (0.00 %)	0	1 (0.00 %)	0	9 (0.00 %)	0	297 (0.01 %)	0	38 (0.00 %)	0	13 (0.00 %)	0	0 (0.00 %)	0	8 (0.00 %)	0	6 (0.00 %)	0	82 (0.00 %)	0	11 (0.00 %)	0	4 383 (0.17 %)	0	14 (0.00 %)	0	3 (0.00 %)	0
Pleura effusion	12 352 (0.04 %)	100 (0.01 %)	0	76 (0.01 %)	0	164 (0.03 %)	5.34e-08	82 (0.01 %)	0	391 (0.02 %)	0	1 212 (0.04 %)	6.36e-08	237 (0.02 %)	0	15 (0.00 %)	0	82 (0.01 %)	0	91 (0.01 %)	0	509 (0.02 %)	0	1 290 (0.03 %)	0	3 (0.00 %)	0	7 931 (0.31 %)	0	169 (0.01 %)	0	0 (0.00 %)	0
Pneumothorax	4 141 (0.02 %)	15 (0.00 %)	0	6 (0.00 %)	0	0 (0.00 %)	0	5 (0.00 %)	0	10 (0.00 %)	0	217 (0.01 %)	0	9 (0.00 %)	0	5 (0.00 %)	0	0 (0.00 %)	0	9 (0.00 %)	0	22 (0.00 %)	0	106 (0.00 %)	0	2 (0.00 %)	0	3 715 (0.15 %)	0	20 (0.00 %)	0	0 (0.00 %)	0
Respiratory failure	71 310 (0.26 %)	121 (0.01 %)	0	198 (0.01 %)	0	557 (0.10 %)	0	41 (0.00 %)	0	810 (0.04 %)	0	2 384 (0.08 %)	0	229 (0.02 %)	0	52 (0.00 %)	0	163 (0.02 %)	0	126 (0.01 %)	0	255 (0.01 %)	0	12 873 (0.27 %)	0.00246535	2 (0.00 %)	0	53 093 (2.07 %)	0	406 (0.03 %)	0	0 (0.00 %)	0
Other respiratory disorder	71 555 (0.26 %)	528 (0.05 %)	0	104 (0.01 %)	0	0 (0.00 %)	0	111 (0.01 %)	0	715 (0.04 %)	0	5 883 (0.19 %)	0	475 (0.04 %)	0	51 (0.00 %)	0	0 (0.00 %)	0	110 (0.01 %)	0	669 (0.02 %)	0	3 696 (0.08 %)	0	131 (0.03 %)	0	58 163 (2.27 %)	0	897 (0.06 %)	0	22 (0.00 %)	0
Gastro-oesophagal reflux disease	5 914 (0.02 %)	67 (0.01 %)	0	72 (0.01 %)	0	26 (0.00 %)	0	25 (0.00 %)	0	1 864 (0.10 %)	0	1 838 (0.06 %)	0	750 (0.07 %)	0	10 (0.00 %)	0	14 (0.00 %)	0	106 (0.01 %)	0	112 (0.00 %)	0	360 (0.01 %)	0	0 (0.00 %)	0	555 (0.02 %)	0.83212	114 (0.01 %)	0	1 (0.00 %)	0
Gastrointestinal ulcer	35 152 (0.13 %)	25 (0.00 %)	0	0 (0.00 %)	0	0 (0.00 %)	0	2 (0.00 %)	0	40 (0.00 %)	0	569 (0.02 %)	0	34 424 (3.04 %)	0	0 (0.00 %)	0	0 (0.00 %)	0	0 (0.00 %)	0	18 (0.00 %)	0	36 (0.00 %)	0	9 (0.00 %)	0	4 (0.00 %)	0	25 (0.00 %)	0	0 (0.00 %)	0
Gastrointestinal haemorrhage	86 208 (0.31 %)	575 (0.05 %)	0	340 (0.02 %)	0	0 (0.00 %)	0	49 (0.00 %)	0	963 (0.05 %)	0	6 136 (0.20 %)	0	70 509 (6.23 %)	0	49 (0.00 %)	0	0 (0.00 %)	0	291 (0.02 %)	0	1 007 (0.03 %)	0	4 233 (0.09 %)	0	54 (0.01 %)	0	1 081 (0.04 %)	0	920 (0.06 %)	0	1 (0.00 %)	0
Gastroenteritis	23 198 (0.08 %)	130 (0.01 %)	0	51 (0.00 %)	0	0 (0.00 %)	0	58 (0.00 %)	0	355 (0.02 %)	0	20 331 (0.65 %)	0	709 (0.06 %)	0	9 (0.00 %)	0	0 (0.00 %)	0	38 (0.00 %)	0	270 (0.01 %)	0	668 (0.01 %)	0	31 (0.01 %)	0	405 (0.02 %)	0	142 (0.01 %)	0	1 (0.00 %)	0
Hernia	20 722 (0.08 %)	94 (0.01 %)	0	24 (0.00 %)	0	0 (0.00 %)	0	10 (0.00 %)	0	78 (0.00 %)	0	19 874 (0.64 %)	0	202 (0.02 %)	0	1 (0.00 %)	0	0 (0.00 %)	0	36 (0.00 %)	0	48 (0.00 %)	0	185 (0.00 %)	0	10 (0.00 %)	0	75 (0.00 %)	0	80 (0.01 %)	0	5 (0.00 %)	0
Other gastric disease	21 367 (0.08 %)	199 (0.02 %)	0	181 (0.01 %)	0	167 (0.03 %)	0	145 (0.01 %)	0	3 791 (0.21 %)	0	6 809 (0.22 %)	0	2 324 (0.21 %)	0	50 (0.00 %)	0	104 (0.01 %)	0	230 (0.02 %)	0	640 (0.02 %)	0	4 342 (0.09 %)	0	13 (0.00 %)	0	2 101 (0.08 %)	0.00780761	271 (0.02 %)	0	0 (0.00 %)	0
Vascular disorder of intestine	89 880 (0.33 %)	391 (0.03 %)	0	103 (0.01 %)	0	0 (0.00 %)	0	239 (0.02 %)	0	535 (0.03 %)	0	83 177 (2.66 %)	0	931 (0.08 %)	0	34 (0.00 %)	0	0 (0.00 %)	0	84 (0.01 %)	0	671 (0.02 %)	0	2 280 (0.05 %)	0	51 (0.01 %)	0	1 079 (0.04 %)	0	302 (0.02 %)	0	3 (0.00 %)	0
Paralytic ileus / intestinal obstruction	67 558 (0.25 %)	530 (0.05 %)	0	138 (0.01 %)	0	0 (0.00 %)	0	112 (0.01 %)	0	851 (0.05 %)	0	58 654 (1.88 %)	0	1 291 (0.11 %)	0	25 (0.00 %)	0	0 (0.00 %)	0	621 (0.05 %)	0	765 (0.02 %)	0	2 486 (0.05 %)	0	31 (0.01 %)	0	1 645 (0.06 %)	0	407 (0.03 %)	0	2 (0.00 %)	0
Intestinal diverticulum	32 085 (0.12 %)	128 (0.01 %)	0	34 (0.00 %)	0	0 (0.00 %)	0	22 (0.00 %)	0	191 (0.01 %)	0	30 214 (0.97 %)	0	226 (0.02 %)	0	10 (0.00 %)	0	0 (0.00 %)	0	44 (0.00 %)	0	200 (0.01 %)	0	621 (0.01 %)	0	9 (0.00 %)	0	268 (0.01 %)	0	117 (0.01 %)	0	1 (0.00 %)	0
Perforated intestine	23 214 (0.08 %)	48 (0.00 %)	0	16 (0.00 %)	0	0 (0.00 %)	0	40 (0.00 %)	0	119 (0.01 %)	0	21 625 (0.69 %)	0	232 (0.02 %)	0	9 (0.00 %)	0	0 (0.00 %)	0	23 (0.00 %)	0	274 (0.01 %)	0	375 (0.01 %)	0	5 (0.00 %)	0	378 (0.01 %)	0	69 (0.00 %)	0	1 (0.00 %)	0
Other intestinal disease	31 308 (0.11 %)	383 (0.03 %)	0	63 (0.00 %)	0	0 (0.00 %)	0	213 (0.01 %)	0	351 (0.02 %)	0	25 216 (0.81 %)	0	1 093 (0.10 %)	3.06e-08	15 (0.00 %)	0	0 (0.00 %)	0	148 (0.01 %)	0	505 (0.02 %)	0	1 256 (0.03 %)	0	20 (0.00 %)	0	1 763 (0.07 %)	0	282 (0.02 %)	0	0 (0.00 %)	0
Peritonitis	16 714 (0.06 %)	87 (0.01 %)	0	81 (0.01 %)	0	724 (0.13 %)	0	39 (0.00 %)	0	568 (0.03 %)	0	9 906 (0.32 %)	0	1 871 (0.17 %)	0	60 (0.00 %)	0	62 (0.01 %)	0	195 (0.01 %)	0	501 (0.02 %)	0	1 247 (0.03 %)	0	14 (0.00 %)	0	1 102 (0.04 %)	0	254 (0.02 %)	0	3 (0.00 %)	0
Other peritoneal disease	4 280 (0.02 %)	24 (0.00 %)	0	8 (0.00 %)	0	0 (0.00 %)	0	15 (0.00 %)	0	11 (0.00 %)	0	3 871 (0.12 %)	0	138 (0.01 %)	0.00343684	1 (0.00 %)	0	0 (0.00 %)	0	3 (0.00 %)	0	19 (0.00 %)	0	92 (0.00 %)	0	10 (0.00 %)	0	35 (0.00 %)	0	53 (0.00 %)	0	0 (0.00 %)	0
Alcoholic liver disease	188 583 (0.69 %)	620 (0.05 %)	0	66 (0.00 %)	0	0 (0.00 %)	0	130 (0.01 %)	0	461 (0.03 %)	0	7 212 (0.23 %)	0	175 112 (15.47 %)	0	63 (0.00 %)	0	0 (0.00 %)	0	182 (0.01 %)	0	372 (0.01 %)	0	2 247 (0.05 %)	0	568 (0.11 %)	0	1 229 (0.05 %)	0	319 (0.02 %)	0	2 (0.00 %)	0
Hepatic failure	44 134 (0.16 %)	157 (0.01 %)	0	117 (0.01 %)	0	18 (0.00 %)	0	110 (0.01 %)	0	468 (0.03 %)	0	6 601 (0.21 %)	0	32 846 (2.90 %)	0	8 (0.00 %)	0	0 (0.00 %)	0	98 (0.01 %)	0	768 (0.02 %)	0	1 803 (0.04 %)	0	21 (0.00 %)	0	626 (0.02 %)	0	493 (0.03 %)	0	0 (0.00 %)	0
Non-viral hepatitis	10 409 (0.04 %)	36 (0.00 %)	0	7 (0.00 %)	0	0 (0.00 %)	0	17 (0.00 %)	0	28 (0.00 %)	0	703 (0.02 %)	0	9 241 (0.82 %)	0	0 (0.00 %)	0	0 (0.00 %)	0	6 (0.00 %)	0	23 (0.00 %)	0	184 (0.00 %)	0	2 (0.00 %)	0	98 (0.00 %)	0	64 (0.00 %)	0	0 (0.00 %)	0
Liver fibrosis/cirrhosis	184 727 (0.67 %)	735 (0.06 %)	0	306 (0.02 %)	0	0 (0.00 %)	0	1 186 (0.07 %)	0	789 (0.04 %)	0	10 941 (0.35 %)	0	158 360 (13.99 %)	0	57 (0.00 %)	0	0 (0.00 %)	0	219 (0.02 %)	0	1 863 (0.06 %)	0	6 602 (0.14 %)	0	153 (0.03 %)	0	2 589 (0.10 %)	0	925 (0.06 %)	0	2 (0.00 %)	0
Non-alcoholic fatty liver disease	13 682 (0.05 %)	24 (0.00 %)	0	0 (0.00 %)	0	0 (0.00 %)	0	1 (0.00 %)	0	14 (0.00 %)	0	77 (0.00 %)	0	13 483 (1.19 %)	0	0 (0.00 %)	0	0 (0.00 %)	0	0 (0.00 %)	0	2 (0.00 %)	0	43 (0.00 %)	0	10 (0.00 %)	0	4 (0.00 %)	0	24 (0.00 %)	0	0 (0.00 %)	0
Portal hypertension	1 073 (0.00 %)	5 (0.00 %)	1.5e-09	1 (0.00 %)	0	0 (0.00 %)	2.6285e-06	1 (0.00 %)	0	4 (0.00 %)	0	68 (0.00 %)	2.203e-07	945 (0.08 %)	0	0 (0.00 %)	0	0 (0.00 %)	1.5e-09	2 (0.00 %)	0	8 (0.00 %)	0	31 (0.00 %)	0	0 (0.00 %)	8.8326e-06	3 (0.00 %)	0	5 (0.00 %)	0	0 (0.00 %)	7.3815e-06
Hepatorenal syndrome	5 486 (0.02 %)	16 (0.00 %)	0	3 (0.00 %)	0	0 (0.00 %)	0	9 (0.00 %)	0	5 (0.00 %)	0	289 (0.01 %)	0	5 016 (0.44 %)	0	0 (0.00 %)	0	0 (0.00 %)	0	2 (0.00 %)	0	8 (0.00 %)	0	86 (0.00 %)	0	7 (0.00 %)	0	36 (0.00 %)	0	9 (0.00 %)	0	0 (0.00 %)	0
Other liver disease	50 931 (0.19 %)	148 (0.01 %)	0	42 (0.00 %)	0	0 (0.00 %)	0	59 (0.00 %)	0	142 (0.01 %)	0	2 423 (0.08 %)	0	46 226 (4.08 %)	0	7 (0.00 %)	0	0 (0.00 %)	0	19 (0.00 %)	0	228 (0.01 %)	0	924 (0.02 %)	0	40 (0.01 %)	0	565 (0.02 %)	0	108 (0.01 %)	0	0 (0.00 %)	0
Cholelithiasis	11 252 (0.04 %)	36 (0.00 %)	0	7 (0.00 %)	0	0 (0.00 %)	0	233 (0.01 %)	0	51 (0.00 %)	0	10 189 (0.33 %)	0	270 (0.02 %)	0	1 (0.00 %)	0	0 (0.00 %)	0	18 (0.00 %)	0	70 (0.00 %)	0	260 (0.01 %)	0	4 (0.00 %)	0	72 (0.00 %)	0	41 (0.00 %)	0	0 (0.00 %)	0
Cholecystitis	23 183 (0.08 %)	139 (0.01 %)	0	51 (0.00 %)	0	0 (0.00 %)	0	36 (0.00 %)	0	74 (0.00 %)	0	21 887 (0.70 %)	0	185 (0.02 %)	0	9 (0.00 %)	0	0 (0.00 %)	0	40 (0.00 %)	0	198 (0.01 %)	0	338 (0.01 %)	0	8 (0.00 %)	0	114 (0.00 %)	0	104 (0.01 %)	0	0 (0.00 %)	0
Cholangitis	8 675 (0.03 %)	25 (0.00 %)	0	9 (0.00 %)	0	0 (0.00 %)	0	11 (0.00 %)	0	11 (0.00 %)	0	8 367 (0.27 %)	0	141 (0.01 %)	0	2 (0.00 %)	0	0 (0.00 %)	0	14 (0.00 %)	0	18 (0.00 %)	0	55 (0.00 %)	0	2 (0.00 %)	0	11 (0.00 %)	0	9 (0.00 %)	0	0 (0.00 %)	0
Other disease of gallbladder	3 125 (0.01 %)	11 (0.00 %)	0	29 (0.00 %)	0	29 (0.01 %)	1.52008e-05	29 (0.00 %)	0	74 (0.00 %)	0	2 361 (0.08 %)	0	115 (0.01 %)	0.223619	5 (0.00 %)	0	13 (0.00 %)	0	9 (0.00 %)	0	40 (0.00 %)	0	295 (0.01 %)	0	4 (0.00 %)	0	77 (0.00 %)	0	34 (0.00 %)	0	0 (0.00 %)	0
Bile duct obstruction	3 773 (0.01 %)	18 (0.00 %)	0	5 (0.00 %)	0	0 (0.00 %)	0	2 429 (0.15 %)	0	52 (0.00 %)	0	844 (0.03 %)	0	213 (0.02 %)	2.109e-06	2 (0.00 %)	0	0 (0.00 %)	0	5 (0.00 %)	0	67 (0.00 %)	0	84 (0.00 %)	0	0 (0.00 %)	0	35 (0.00 %)	0	19 (0.00 %)	0	0 (0.00 %)	0
Pancreatitis	36 295 (0.13 %)	100 (0.01 %)	0	43 (0.00 %)	0	0 (0.00 %)	0	17 (0.00 %)	0	53 (0.00 %)	0	34 593 (1.11 %)	0	708 (0.06 %)	0	8 (0.00 %)	0	0 (0.00 %)	0	45 (0.00 %)	0	72 (0.00 %)	0	399 (0.01 %)	0	83 (0.02 %)	0	85 (0.00 %)	0	89 (0.01 %)	0	0 (0.00 %)	0
Other pancreatic disease	5 929 (0.02 %)	18 (0.00 %)	0	35 (0.00 %)	0	1 (0.00 %)	0	450 (0.03 %)	1.6e-09	119 (0.01 %)	0	1 194 (0.04 %)	0	423 (0.04 %)	0	3 (0.00 %)	0	0 (0.00 %)	0	27 (0.00 %)	0	432 (0.01 %)	0	3 069 (0.06 %)	0	1 (0.00 %)	0	112 (0.00 %)	0	45 (0.00 %)	0	0 (0.00 %)	0
Other disease of digestive system	7 377 (0.03 %)	66 (0.01 %)	0	89 (0.01 %)	0	99 (0.02 %)	3.85523e-05	52 (0.00 %)	0	1 019 (0.06 %)	0	2 605 (0.08 %)	0	555 (0.05 %)	0	30 (0.00 %)	0	32 (0.00 %)	0	191 (0.01 %)	0	232 (0.01 %)	0	1 513 (0.03 %)	1e-10	7 (0.00 %)	0	754 (0.03 %)	0.00672464	131 (0.01 %)	0	2 (0.00 %)	0
Cellulitis	15 373 (0.06 %)	105 (0.01 %)	0	12 (0.00 %)	0	0 (0.00 %)	0	19 (0.00 %)	0	102 (0.01 %)	0	13 938 (0.45 %)	0	137 (0.01 %)	0	5 (0.00 %)	0	0 (0.00 %)	0	27 (0.00 %)	0	162 (0.00 %)	0	570 (0.01 %)	0	19 (0.00 %)	0	221 (0.01 %)	0	56 (0.00 %)	0	0 (0.00 %)	0
Other skin infection	8 353 (0.03 %)	91 (0.01 %)	0	67 (0.00 %)	0	378 (0.07 %)	0	48 (0.00 %)	0	323 (0.02 %)	0	4 931 (0.16 %)	0	246 (0.02 %)	7.74e-08	17 (0.00 %)	0	33 (0.00 %)	0	108 (0.01 %)	0	180 (0.01 %)	0	1 292 (0.03 %)	2.39e-07	9 (0.00 %)	0	504 (0.02 %)	0	126 (0.01 %)	0	0 (0.00 %)	0
Decubitus	12 490 (0.05 %)	8 (0.00 %)	0	13 (0.00 %)	0	0 (0.00 %)	0	0 (0.00 %)	0	32 (0.00 %)	0	12 285 (0.39 %)	0	18 (0.00 %)	0	0 (0.00 %)	0	0 (0.00 %)	0	22 (0.00 %)	0	0 (0.00 %)	0	80 (0.00 %)	0	0 (0.00 %)	0	16 (0.00 %)	0	16 (0.00 %)	0	0 (0.00 %)	0
Localized Lupus erythematosus	1 733 (0.01 %)	3 (0.00 %)	0	0 (0.00 %)	0	0 (0.00 %)	2.4e-09	0 (0.00 %)	0	3 (0.00 %)	0	76 (0.00 %)	0	6 (0.00 %)	0	0 (0.00 %)	0	0 (0.00 %)	0	0 (0.00 %)	0	2 (0.00 %)	0	1 626 (0.03 %)	0	0 (0.00 %)	1.63e-08	0 (0.00 %)	0	17 (0.00 %)	0	0 (0.00 %)	1.22e-08
Skin ulcer	3 731 (0.01 %)	41 (0.00 %)	0	6 (0.00 %)	0	0 (0.00 %)	0	6 (0.00 %)	0	46 (0.00 %)	0	3 351 (0.11 %)	0	64 (0.01 %)	0	0 (0.00 %)	0	0 (0.00 %)	0	9 (0.00 %)	0	43 (0.00 %)	0	110 (0.00 %)	0	2 (0.00 %)	0	31 (0.00 %)	0	22 (0.00 %)	0	0 (0.00 %)	0
Other skin disease	4 975 (0.02 %)	53 (0.00 %)	0	80 (0.01 %)	0	143 (0.03 %)	1.61694e-05	24 (0.00 %)	0	310 (0.02 %)	0.222096	2 043 (0.07 %)	0	140 (0.01 %)	3.9955e-06	12 (0.00 %)	0	12 (0.00 %)	0	110 (0.01 %)	0	187 (0.01 %)	0	1 328 (0.03 %)	0	7 (0.00 %)	0	435 (0.02 %)	0.173326	91 (0.01 %)	0	0 (0.00 %)	0
Arthritis	33 786 (0.12 %)	387 (0.03 %)	0	594 (0.04 %)	0	632 (0.11 %)	0.0581661	67 (0.00 %)	0	3 247 (0.18 %)	0	7 727 (0.25 %)	0	805 (0.07 %)	0	30 (0.00 %)	0	320 (0.04 %)	0	332 (0.03 %)	0	518 (0.02 %)	0	9 107 (0.19 %)	0	20 (0.00 %)	0	9 323 (0.36 %)	0	677 (0.04 %)	0	0 (0.00 %)	0
Arthrosis	7 623 (0.03 %)	80 (0.01 %)	0	19 (0.00 %)	0	0 (0.00 %)	0	2 (0.00 %)	0	5 744 (0.31 %)	0	1 275 (0.04 %)	0	95 (0.01 %)	0	0 (0.00 %)	0	0 (0.00 %)	0	25 (0.00 %)	0	34 (0.00 %)	0	247 (0.01 %)	0	0 (0.00 %)	0	59 (0.00 %)	0	43 (0.00 %)	0	0 (0.00 %)	0
Other joint disorder	630 (0.00 %)	19 (0.00 %)	0.156352	2 (0.00 %)	5.86e-08	0 (0.00 %)	0.000318542	0 (0.00 %)	5e-10	15 (0.00 %)	1.63449e-05	552 (0.02 %)	0	6 (0.00 %)	6.49269e-05	0 (0.00 %)	2.08e-08	0 (0.00 %)	3.5953e-06	1 (0.00 %)	5.87e-08	6 (0.00 %)	0	12 (0.00 %)	0	0 (0.00 %)	0.000661299	10 (0.00 %)	0	7 (0.00 %)	1.4577e-06	0 (0.00 %)	0.000593439
Systemic Lupus erythematosus	13 185 (0.05 %)	37 (0.00 %)	0	23 (0.00 %)	0	0 (0.00 %)	0	0 (0.00 %)	0	47 (0.00 %)	0	12 495 (0.40 %)	0	57 (0.01 %)	0	1 (0.00 %)	0	0 (0.00 %)	0	11 (0.00 %)	0	6 (0.00 %)	0	319 (0.01 %)	0	3 (0.00 %)	0	77 (0.00 %)	0	109 (0.01 %)	0	0 (0.00 %)	0
Systemic sclerosis	14 008 (0.05 %)	18 (0.00 %)	0	0 (0.00 %)	0	0 (0.00 %)	0	0 (0.00 %)	0	17 (0.00 %)	0	13 661 (0.44 %)	0	30 (0.00 %)	0	0 (0.00 %)	0	0 (0.00 %)	0	0 (0.00 %)	0	4 (0.00 %)	0	209 (0.00 %)	0	1 (0.00 %)	0	47 (0.00 %)	0	21 (0.00 %)	0	0 (0.00 %)	0
Other systemic connective tissue disorder	17 255 (0.06 %)	30 (0.00 %)	0	3 (0.00 %)	0	0 (0.00 %)	0	5 (0.00 %)	0	67 (0.00 %)	0	16 779 (0.54 %)	0	66 (0.01 %)	0	0 (0.00 %)	0	0 (0.00 %)	0	6 (0.00 %)	0	19 (0.00 %)	0	144 (0.00 %)	0	3 (0.00 %)	0	55 (0.00 %)	0	78 (0.01 %)	0	0 (0.00 %)	0
Deforming dorsopathy	3 831 (0.01 %)	55 (0.00 %)	0	7 (0.00 %)	0	0 (0.00 %)	0	13 (0.00 %)	0	251 (0.01 %)	0.782943	578 (0.02 %)	0	24 (0.00 %)	0	0 (0.00 %)	0	0 (0.00 %)	0	52 (0.00 %)	0	42 (0.00 %)	0	320 (0.01 %)	0	2 (0.00 %)	0	2 471 (0.10 %)	0	16 (0.00 %)	0	0 (0.00 %)	0
Spinal stenosis	2 711 (0.01 %)	31 (0.00 %)	0	6 (0.00 %)	0	0 (0.00 %)	0	1 (0.00 %)	0	2 153 (0.12 %)	0	368 (0.01 %)	0.000271566	8 (0.00 %)	0	2 (0.00 %)	0	0 (0.00 %)	0	15 (0.00 %)	0	13 (0.00 %)	0	61 (0.00 %)	0	1 (0.00 %)	0	28 (0.00 %)	0	24 (0.00 %)	0	0 (0.00 %)	0
Dorsalgia	1 043 (0.00 %)	48 (0.00 %)	0.454786	13 (0.00 %)	2.05e-08	0 (0.00 %)	3.6258e-06	2 (0.00 %)	0	621 (0.03 %)	0	158 (0.01 %)	0.000113002	30 (0.00 %)	0.0444156	0 (0.00 %)	0	0 (0.00 %)	2.5e-09	10 (0.00 %)	8.2e-09	29 (0.00 %)	0	95 (0.00 %)	0	1 (0.00 %)	3.3404e-05	29 (0.00 %)	0	7 (0.00 %)	0	0 (0.00 %)	9.9034e-06
Other dorsopathy	6 670 (0.02 %)	98 (0.01 %)	0	73 (0.01 %)	0	213 (0.04 %)	0	27 (0.00 %)	0	694 (0.04 %)	0	2 861 (0.09 %)	0	118 (0.01 %)	0	10 (0.00 %)	0	37 (0.00 %)	0	87 (0.01 %)	0	145 (0.00 %)	0	1 541 (0.03 %)	0	5 (0.00 %)	0	676 (0.03 %)	0.0195367	84 (0.01 %)	0	1 (0.00 %)	0
Muscle disease	10 409 (0.04 %)	91 (0.01 %)	0	15 (0.00 %)	0	0 (0.00 %)	0	2 (0.00 %)	0	36 (0.00 %)	0	9 907 (0.32 %)	0	92 (0.01 %)	0	3 (0.00 %)	0	0 (0.00 %)	0	24 (0.00 %)	0	29 (0.00 %)	0	120 (0.00 %)	0	22 (0.00 %)	0	29 (0.00 %)	0	39 (0.00 %)	0	0 (0.00 %)	0
Osteoporosis	12 463 (0.05 %)	299 (0.03 %)	0	7 (0.00 %)	0	0 (0.00 %)	0	5 (0.00 %)	0	11 413 (0.62 %)	0	400 (0.01 %)	0	31 (0.00 %)	0	1 (0.00 %)	0	0 (0.00 %)	0	15 (0.00 %)	0	37 (0.00 %)	0	146 (0.00 %)	0	0 (0.00 %)	0	85 (0.00 %)	0	24 (0.00 %)	0	0 (0.00 %)	0
Pathological bone fracture	1 301 (0.00 %)	15 (0.00 %)	6.32e-08	1 (0.00 %)	0	0 (0.00 %)	2.303e-07	2 (0.00 %)	0	1 165 (0.06 %)	0	93 (0.00 %)	1.724e-06	0 (0.00 %)	0	0 (0.00 %)	0	0 (0.00 %)	0	8 (0.00 %)	0	4 (0.00 %)	0	9 (0.00 %)	0	1 (0.00 %)	2.7962e-06	0 (0.00 %)	0	3 (0.00 %)	0	0 (0.00 %)	7.986e-07
Osteomyelitis	16 789 (0.06 %)	153 (0.01 %)	0	19 (0.00 %)	0	0 (0.00 %)	0	16 (0.00 %)	0	241 (0.01 %)	0	14 828 (0.47 %)	0	129 (0.01 %)	0	7 (0.00 %)	0	0 (0.00 %)	0	53 (0.00 %)	0	235 (0.01 %)	0	695 (0.01 %)	0	3 (0.00 %)	0	255 (0.01 %)	0	154 (0.01 %)	0	1 (0.00 %)	0
Other osteopathy	1 409 (0.01 %)	34 (0.00 %)	0.00113168	29 (0.00 %)	2.969e-07	18 (0.00 %)	0.0487299	8 (0.00 %)	0	262 (0.01 %)	0	336 (0.01 %)	0	29 (0.00 %)	0.000103207	5 (0.00 %)	0	9 (0.00 %)	2.32e-08	9 (0.00 %)	0	140 (0.00 %)	0.0148322	404 (0.01 %)	0	2 (0.00 %)	2.6994e-06	107 (0.00 %)	0.0270927	17 (0.00 %)	0	0 (0.00 %)	2.799e-07
Other muscoskeletal disorder	7 210 (0.03 %)	30 (0.00 %)	0	1 (0.00 %)	0	0 (0.00 %)	0	4 (0.00 %)	0	12 (0.00 %)	0	7 022 (0.22 %)	0	43 (0.00 %)	0	2 (0.00 %)	0	0 (0.00 %)	0	10 (0.00 %)	0	13 (0.00 %)	0	34 (0.00 %)	0	10 (0.00 %)	0	12 (0.00 %)	0	17 (0.00 %)	0	0 (0.00 %)	0
Glomerular disease	24 458 (0.09 %)	168 (0.01 %)	0	72 (0.01 %)	0	0 (0.00 %)	0	24 (0.00 %)	0	202 (0.01 %)	0	1 530 (0.05 %)	0	127 (0.01 %)	0	7 (0.00 %)	0	0 (0.00 %)	0	23 (0.00 %)	0	127 (0.00 %)	0	21 919 (0.45 %)	0	6 (0.00 %)	0	116 (0.00 %)	0	137 (0.01 %)	0	0 (0.00 %)	0
Tubulo-interstitial nephritis	6 908 (0.03 %)	25 (0.00 %)	0	11 (0.00 %)	0	0 (0.00 %)	0	12 (0.00 %)	0	42 (0.00 %)	0	6 304 (0.20 %)	0	78 (0.01 %)	0	2 (0.00 %)	0	0 (0.00 %)	0	2 (0.00 %)	0	45 (0.00 %)	0	229 (0.00 %)	0	28 (0.01 %)	0	109 (0.00 %)	0	21 (0.00 %)	0	0 (0.00 %)	0
Obstructive uropathy	5 268 (0.02 %)	29 (0.00 %)	0	39 (0.00 %)	0	652 (0.12 %)	0	75 (0.00 %)	0	169 (0.01 %)	0	2 986 (0.10 %)	0	76 (0.01 %)	0	3 (0.00 %)	0	19 (0.00 %)	0	74 (0.01 %)	0	241 (0.01 %)	0	635 (0.01 %)	0	3 (0.00 %)	0	171 (0.01 %)	0	96 (0.01 %)	0	0 (0.00 %)	0
Acute renal failure	92 795 (0.34 %)	604 (0.05 %)	0	1 959 (0.14 %)	0	704 (0.13 %)	0	320 (0.02 %)	0	3 550 (0.19 %)	0	28 254 (0.90 %)	0	3 753 (0.33 %)	0.297018	74 (0.01 %)	0	3 238 (0.36 %)	0.000915338	841 (0.06 %)	0	847 (0.03 %)	0	33 490 (0.69 %)	0	80 (0.02 %)	0	12 947 (0.51 %)	0	2 134 (0.14 %)	0	0 (0.00 %)	0
Chronic kidney disease	262 343 (0.95 %)	1 288 (0.11 %)	0	967 (0.07 %)	0	174 383 (31.44 %)	0	901 (0.06 %)	0	4 360 (0.24 %)	0	32 896 (1.05 %)	0	5 892 (0.52 %)	0	107 (0.01 %)	0	0 (0.00 %)	0	1 676 (0.13 %)	0	2 839 (0.09 %)	0	28 199 (0.58 %)	0	56 (0.01 %)	0	5 919 (0.23 %)	0	2 860 (0.19 %)	0	0 (0.00 %)	0
Unspecified kidney failure	146 009 (0.53 %)	707 (0.06 %)	0	439 (0.03 %)	0	0 (0.00 %)	0	409 (0.03 %)	0	1 764 (0.10 %)	0	122 352 (3.91 %)	0	2 758 (0.24 %)	0	12 (0.00 %)	0	0 (0.00 %)	0	445 (0.03 %)	0	1 097 (0.03 %)	0	13 075 (0.27 %)	0	46 (0.01 %)	0	1 831 (0.07 %)	0	1 073 (0.07 %)	0	1 (0.00 %)	0
Urolithiasis	4 408 (0.02 %)	34 (0.00 %)	0	8 (0.00 %)	0	0 (0.00 %)	0	8 (0.00 %)	0	45 (0.00 %)	0	3 937 (0.13 %)	0	29 (0.00 %)	0	0 (0.00 %)	0	0 (0.00 %)	0	20 (0.00 %)	0	50 (0.00 %)	0	155 (0.00 %)	0	4 (0.00 %)	0	71 (0.00 %)	0	47 (0.00 %)	0	0 (0.00 %)	0
Other renal disease	22 429 (0.08 %)	233 (0.02 %)	0	501 (0.04 %)	0	638 (0.12 %)	0	91 (0.01 %)	0	779 (0.04 %)	0	6 803 (0.22 %)	0	844 (0.07 %)	0.00840597	24 (0.00 %)	0	550 (0.06 %)	0	113 (0.01 %)	0	438 (0.01 %)	0	9 010 (0.19 %)	0	13 (0.00 %)	0	1 801 (0.07 %)	0	591 (0.04 %)	0	0 (0.00 %)	0
Bladder disorder	5 427 (0.02 %)	56 (0.00 %)	0	43 (0.00 %)	0	94 (0.02 %)	0.137517	24 (0.00 %)	0	190 (0.01 %)	0	4 119 (0.13 %)	0	60 (0.01 %)	0	7 (0.00 %)	0	34 (0.00 %)	0	51 (0.00 %)	0	126 (0.00 %)	0	405 (0.01 %)	0	2 (0.00 %)	0	159 (0.01 %)	0	57 (0.00 %)	0	0 (0.00 %)	0
Infection of urinary tract	131 235 (0.48 %)	1 239 (0.11 %)	0	290 (0.02 %)	0	0 (0.00 %)	0	337 (0.02 %)	0	1 650 (0.09 %)	0	114 065 (3.65 %)	0	2 303 (0.20 %)	0	32 (0.00 %)	0	0 (0.00 %)	0	1 606 (0.12 %)	0	846 (0.03 %)	0	6 502 (0.13 %)	0	69 (0.01 %)	0	1 425 (0.06 %)	0	868 (0.06 %)	0	3 (0.00 %)	0
Prostate hyperplasia	5 807 (0.02 %)	59 (0.01 %)	0	103 (0.01 %)	0	345 (0.06 %)	0	19 (0.00 %)	0	391 (0.02 %)	0.829526	3 706 (0.12 %)	0	65 (0.01 %)	0	5 (0.00 %)	0	10 (0.00 %)	0	187 (0.01 %)	3.7e-08	127 (0.00 %)	0	579 (0.01 %)	0	1 (0.00 %)	0	110 (0.00 %)	0	100 (0.01 %)	0	0 (0.00 %)	0
Other disorder of male genital organs	2 786 (0.01 %)	24 (0.00 %)	0	1 (0.00 %)	0	0 (0.00 %)	0	37 (0.00 %)	0	15 (0.00 %)	0	2 515 (0.08 %)	0	30 (0.00 %)	0	2 (0.00 %)	0	0 (0.00 %)	0	7 (0.00 %)	0	31 (0.00 %)	0	70 (0.00 %)	0	3 (0.00 %)	0	31 (0.00 %)	0	20 (0.00 %)	0	0 (0.00 %)	0
Disorder of breast	728 (0.00 %)	3 (0.00 %)	4.42e-07	3 (0.00 %)	1.11e-08	0 (0.00 %)	0.000109011	0 (0.00 %)	0	12 (0.00 %)	5.78e-08	92 (0.00 %)	0.275757	1 (0.00 %)	6.63e-08	0 (0.00 %)	1.7e-09	0 (0.00 %)	6.33e-07	0 (0.00 %)	1.6e-09	592 (0.02 %)	0	16 (0.00 %)	0	1 (0.00 %)	0.00071909	1 (0.00 %)	0	7 (0.00 %)	8.54e-08	0 (0.00 %)	0.000222422
Disorder of female genital organs	4 149 (0.02 %)	41 (0.00 %)	0	33 (0.00 %)	0	60 (0.01 %)	0.00907288	58 (0.00 %)	0	239 (0.01 %)	0.019755	1 926 (0.06 %)	0	100 (0.01 %)	3.36e-08	6 (0.00 %)	0	27 (0.00 %)	0	58 (0.00 %)	0	275 (0.01 %)	0	1 073 (0.02 %)	0	9 (0.00 %)	0	159 (0.01 %)	0	85 (0.01 %)	0	0 (0.00 %)	0
Other genitourinary disease	436 (0.00 %)	3 (0.00 %)	0.00029597	0 (0.00 %)	1.4779e-06	0 (0.00 %)	0.00274786	1 (0.00 %)	7.08e-07	3 (0.00 %)	5.652e-07	416 (0.01 %)	0	2 (0.00 %)	0.000122114	0 (0.00 %)	3.1188e-06	0 (0.00 %)	0.000115913	1 (0.00 %)	8.9129e-06	1 (0.00 %)	0	6 (0.00 %)	0	1 (0.00 %)	0.0133901	0 (0.00 %)	0	2 (0.00 %)	4.1072e-06	0 (0.00 %)	0.0042734
Congenital malformation of nervous system	14 317 (0.05 %)	30 (0.00 %)	0	1 (0.00 %)	0	0 (0.00 %)	0	1 (0.00 %)	0	18 (0.00 %)	0	1 400 (0.04 %)	2.7e-09	18 (0.00 %)	0	0 (0.00 %)	0	0 (0.00 %)	0	46 (0.00 %)	0	6 (0.00 %)	0	135 (0.00 %)	0	6 (0.00 %)	0	12 246 (0.48 %)	0	409 (0.03 %)	0	1 (0.00 %)	0
Congenital malformation of heart	28 671 (0.10 %)	44 (0.00 %)	0	138 (0.01 %)	0	0 (0.00 %)	0	3 (0.00 %)	0	14 (0.00 %)	0	26 512 (0.85 %)	0	98 (0.01 %)	0	0 (0.00 %)	0	0 (0.00 %)	0	7 (0.00 %)	0	1 (0.00 %)	0	968 (0.02 %)	0	36 (0.01 %)	0	674 (0.03 %)	0	174 (0.01 %)	0	2 (0.00 %)	0
Congenital malformation of other blood vessels	6 758 (0.02 %)	29 (0.00 %)	0	17 (0.00 %)	0	0 (0.00 %)	0	4 (0.00 %)	0	20 (0.00 %)	0	3 326 (0.11 %)	0	871 (0.08 %)	0	0 (0.00 %)	0	0 (0.00 %)	0	6 (0.00 %)	0	80 (0.00 %)	0	699 (0.01 %)	0	13 (0.00 %)	0	744 (0.03 %)	1.4014e-06	949 (0.06 %)	0	0 (0.00 %)	0
Congenital malformation of respiratory system	4 568 (0.02 %)	6 (0.00 %)	0	0 (0.00 %)	0	0 (0.00 %)	0	0 (0.00 %)	0	4 (0.00 %)	0	498 (0.02 %)	0.333601	4 (0.00 %)	0	0 (0.00 %)	0	0 (0.00 %)	0	2 (0.00 %)	0	1 (0.00 %)	0	23 (0.00 %)	0	2 (0.00 %)	0	4 021 (0.16 %)	0	7 (0.00 %)	0	0 (0.00 %)	0
Congenital malformation of urinary system	9 308 (0.03 %)	32 (0.00 %)	0	4 (0.00 %)	0	0 (0.00 %)	0	12 (0.00 %)	0	29 (0.00 %)	0	402 (0.01 %)	0	40 (0.00 %)	0	0 (0.00 %)	0	0 (0.00 %)	0	8 (0.00 %)	0	24 (0.00 %)	0	277 (0.01 %)	0	7 (0.00 %)	0	8 441 (0.33 %)	0	32 (0.00 %)	0	0 (0.00 %)	0
Congenital malformation of musculoskeletal system	7 612 (0.03 %)	24 (0.00 %)	0	3 (0.00 %)	0	0 (0.00 %)	0	1 (0.00 %)	0	27 (0.00 %)	0	488 (0.02 %)	0	13 (0.00 %)	0	0 (0.00 %)	0	0 (0.00 %)	0	8 (0.00 %)	0	2 (0.00 %)	0	72 (0.00 %)	0	4 (0.00 %)	0	6 937 (0.27 %)	0	33 (0.00 %)	0	0 (0.00 %)	0
Other congenital malformation	15 502 (0.06 %)	58 (0.01 %)	0	16 (0.00 %)	0	0 (0.00 %)	0	17 (0.00 %)	0	69 (0.00 %)	0	2 050 (0.07 %)	0	226 (0.02 %)	0	2 (0.00 %)	0	0 (0.00 %)	0	57 (0.00 %)	0	147 (0.00 %)	0	984 (0.02 %)	0	6 (0.00 %)	0	11 697 (0.46 %)	0	171 (0.01 %)	0	2 (0.00 %)	0
Trisomy 21	11 377 (0.04 %)	41 (0.00 %)	0	7 (0.00 %)	0	0 (0.00 %)	0	1 (0.00 %)	0	12 (0.00 %)	0	11 005 (0.35 %)	0	17 (0.00 %)	0	0 (0.00 %)	0	0 (0.00 %)	0	45 (0.00 %)	0	13 (0.00 %)	0	112 (0.00 %)	0	1 (0.00 %)	0	72 (0.00 %)	0	51 (0.00 %)	0	0 (0.00 %)	0
Other chromosomal abnormality	11 654 (0.04 %)	12 (0.00 %)	0	1 (0.00 %)	0	0 (0.00 %)	0	2 (0.00 %)	0	7 (0.00 %)	0	2 502 (0.08 %)	0	11 (0.00 %)	0	0 (0.00 %)	0	0 (0.00 %)	0	10 (0.00 %)	0	10 (0.00 %)	0	100 (0.00 %)	0	0 (0.00 %)	0	8 982 (0.35 %)	0	16 (0.00 %)	0	1 (0.00 %)	0
Eye disease	520 (0.00 %)	4 (0.00 %)	0.000113771	4 (0.00 %)	8.3395e-06	3 (0.00 %)	0.0195854	1 (0.00 %)	4.98e-08	299 (0.02 %)	0	101 (0.00 %)	6.7e-09	10 (0.00 %)	0.0119368	0 (0.00 %)	3.539e-07	1 (0.00 %)	7.37234e-05	8 (0.00 %)	0.0005633	12 (0.00 %)	0	28 (0.00 %)	0	0 (0.00 %)	0.00197737	23 (0.00 %)	0.000127181	26 (0.00 %)	0.631895	0 (0.00 %)	0.00180624
Other disease	8 552 (0.03 %)	32 (0.00 %)	0	1 (0.00 %)	0	0 (0.00 %)	0	2 (0.00 %)	0	1 (0.00 %)	0	8 077 (0.26 %)	0	22 (0.00 %)	0	0 (0.00 %)	0	0 (0.00 %)	0	2 (0.00 %)	0	12 (0.00 %)	0	145 (0.00 %)	0	28 (0.01 %)	0	170 (0.01 %)	0	57 (0.00 %)	0	3 (0.00 %)	0
Open head wound	0 (0.00 %)	0 (0.00 %)	1	0 (0.00 %)	1	0 (0.00 %)	1	0 (0.00 %)	1	0 (0.00 %)	1	0 (0.00 %)	1	0 (0.00 %)	1	0 (0.00 %)	1	0 (0.00 %)	1	0 (0.00 %)	1	0 (0.00 %)	1	0 (0.00 %)	1	0 (0.00 %)	1	0 (0.00 %)	1	0 (0.00 %)	1	0 (0.00 %)	1
Open neck wound	0 (0.00 %)	0 (0.00 %)	1	0 (0.00 %)	1	0 (0.00 %)	1	0 (0.00 %)	1	0 (0.00 %)	1	0 (0.00 %)	1	0 (0.00 %)	1	0 (0.00 %)	1	0 (0.00 %)	1	0 (0.00 %)	1	0 (0.00 %)	1	0 (0.00 %)	1	0 (0.00 %)	1	0 (0.00 %)	1	0 (0.00 %)	1	0 (0.00 %)	1
Open torso wound	164 (0.00 %)	4 (0.00 %)	0.273966	0 (0.00 %)	0.00315139	0 (0.00 %)	0.0662665	0 (0.00 %)	0.00153759	0 (0.00 %)	0.000622628	34 (0.00 %)	0.000154041	1 (0.00 %)	0.023895	0 (0.00 %)	0.00423988	0 (0.00 %)	0.0180762	0 (0.00 %)	0.00420608	0 (0.00 %)	2.137e-06	10 (0.00 %)	0.000107394	0 (0.00 %)	0.0823284	27 (0.00 %)	0.00159955	37 (0.00 %)	0	51 (0.01 %)	0
Open wound on upper or lower limb	0 (0.00 %)	0 (0.00 %)	1	0 (0.00 %)	1	0 (0.00 %)	1	0 (0.00 %)	1	0 (0.00 %)	1	0 (0.00 %)	1	0 (0.00 %)	1	0 (0.00 %)	1	0 (0.00 %)	1	0 (0.00 %)	1	0 (0.00 %)	1	0 (0.00 %)	1	0 (0.00 %)	1	0 (0.00 %)	1	0 (0.00 %)	1	0 (0.00 %)	1
Unspecified open wound	0 (0.00 %)	0 (0.00 %)	1	0 (0.00 %)	1	0 (0.00 %)	1	0 (0.00 %)	1	0 (0.00 %)	1	0 (0.00 %)	1	0 (0.00 %)	1	0 (0.00 %)	1	0 (0.00 %)	1	0 (0.00 %)	1	0 (0.00 %)	1	0 (0.00 %)	1	0 (0.00 %)	1	0 (0.00 %)	1	0 (0.00 %)	1	0 (0.00 %)	1
Skull fracture	0 (0.00 %)	0 (0.00 %)	1	0 (0.00 %)	1	0 (0.00 %)	1	0 (0.00 %)	1	0 (0.00 %)	1	0 (0.00 %)	1	0 (0.00 %)	1	0 (0.00 %)	1	0 (0.00 %)	1	0 (0.00 %)	1	0 (0.00 %)	1	0 (0.00 %)	1	0 (0.00 %)	1	0 (0.00 %)	1	0 (0.00 %)	1	0 (0.00 %)	1
Neck fracture	0 (0.00 %)	0 (0.00 %)	1	0 (0.00 %)	1	0 (0.00 %)	1	0 (0.00 %)	1	0 (0.00 %)	1	0 (0.00 %)	1	0 (0.00 %)	1	0 (0.00 %)	1	0 (0.00 %)	1	0 (0.00 %)	1	0 (0.00 %)	1	0 (0.00 %)	1	0 (0.00 %)	1	0 (0.00 %)	1	0 (0.00 %)	1	0 (0.00 %)	1
Thorax fracture	0 (0.00 %)	0 (0.00 %)	1	0 (0.00 %)	1	0 (0.00 %)	1	0 (0.00 %)	1	0 (0.00 %)	1	0 (0.00 %)	1	0 (0.00 %)	1	0 (0.00 %)	1	0 (0.00 %)	1	0 (0.00 %)	1	0 (0.00 %)	1	0 (0.00 %)	1	0 (0.00 %)	1	0 (0.00 %)	1	0 (0.00 %)	1	0 (0.00 %)	1
Spine/pelvis fracture	0 (0.00 %)	0 (0.00 %)	1	0 (0.00 %)	1	0 (0.00 %)	1	0 (0.00 %)	1	0 (0.00 %)	1	0 (0.00 %)	1	0 (0.00 %)	1	0 (0.00 %)	1	0 (0.00 %)	1	0 (0.00 %)	1	0 (0.00 %)	1	0 (0.00 %)	1	0 (0.00 %)	1	0 (0.00 %)	1	0 (0.00 %)	1	0 (0.00 %)	1
Upper limb fracture	0 (0.00 %)	0 (0.00 %)	1	0 (0.00 %)	1	0 (0.00 %)	1	0 (0.00 %)	1	0 (0.00 %)	1	0 (0.00 %)	1	0 (0.00 %)	1	0 (0.00 %)	1	0 (0.00 %)	1	0 (0.00 %)	1	0 (0.00 %)	1	0 (0.00 %)	1	0 (0.00 %)	1	0 (0.00 %)	1	0 (0.00 %)	1	0 (0.00 %)	1
Femur fracture	0 (0.00 %)	0 (0.00 %)	1	0 (0.00 %)	1	0 (0.00 %)	1	0 (0.00 %)	1	0 (0.00 %)	1	0 (0.00 %)	1	0 (0.00 %)	1	0 (0.00 %)	1	0 (0.00 %)	1	0 (0.00 %)	1	0 (0.00 %)	1	0 (0.00 %)	1	0 (0.00 %)	1	0 (0.00 %)	1	0 (0.00 %)	1	0 (0.00 %)	1
Other lower limb fracture	0 (0.00 %)	0 (0.00 %)	1	0 (0.00 %)	1	0 (0.00 %)	1	0 (0.00 %)	1	0 (0.00 %)	1	0 (0.00 %)	1	0 (0.00 %)	1	0 (0.00 %)	1	0 (0.00 %)	1	0 (0.00 %)	1	0 (0.00 %)	1	0 (0.00 %)	1	0 (0.00 %)	1	0 (0.00 %)	1	0 (0.00 %)	1	0 (0.00 %)	1
Other fracture	4 (0.00 %)	1 (0.00 %)	0.0362694	0 (0.00 %)	0.644718	0 (0.00 %)	0.774242	0 (0.00 %)	0.620827	0 (0.00 %)	0.593095	0 (0.00 %)	0.474093	0 (0.00 %)	0.678742	0 (0.00 %)	0.655153	0 (0.00 %)	0.711977	0 (0.00 %)	0.654867	0 (0.00 %)	0.45914	0 (0.00 %)	0.354975	0 (0.00 %)	0.786141	3 (0.00 %)	6.0965e-06	0 (0.00 %)	0.630177	0 (0.00 %)	0.784337
Traumatic cranial haemorrhage	4 614 (0.02 %)	2 899 (0.25 %)	0	0 (0.00 %)	0	0 (0.00 %)	0	0 (0.00 %)	0	1 (0.00 %)	0	439 (0.01 %)	8.06875e-05	14 (0.00 %)	0	0 (0.00 %)	0	0 (0.00 %)	0	3 (0.00 %)	0	14 (0.00 %)	0	19 (0.00 %)	0	0 (0.00 %)	0	1 120 (0.04 %)	0	105 (0.01 %)	0	0 (0.00 %)	0
Other brain injury	80 (0.00 %)	25 (0.00 %)	0	0 (0.00 %)	0.0391923	0 (0.00 %)	0.199581	0 (0.00 %)	0.026948	1 (0.00 %)	0.0522115	19 (0.00 %)	0.000475718	0 (0.00 %)	0.0639869	0 (0.00 %)	0.0457898	0 (0.00 %)	0.0987133	0 (0.00 %)	0.0455977	0 (0.00 %)	0.000931077	1 (0.00 %)	0.000121438	0 (0.00 %)	0.224975	18 (0.00 %)	4.84688e-05	16 (0.00 %)	1.14e-08	0 (0.00 %)	0.22099
Heart injury	0 (0.00 %)	0 (0.00 %)	1	0 (0.00 %)	1	0 (0.00 %)	1	0 (0.00 %)	1	0 (0.00 %)	1	0 (0.00 %)	1	0 (0.00 %)	1	0 (0.00 %)	1	0 (0.00 %)	1	0 (0.00 %)	1	0 (0.00 %)	1	0 (0.00 %)	1	0 (0.00 %)	1	0 (0.00 %)	1	0 (0.00 %)	1	0 (0.00 %)	1
Lung injury	0 (0.00 %)	0 (0.00 %)	1	0 (0.00 %)	1	0 (0.00 %)	1	0 (0.00 %)	1	0 (0.00 %)	1	0 (0.00 %)	1	0 (0.00 %)	1	0 (0.00 %)	1	0 (0.00 %)	1	0 (0.00 %)	1	0 (0.00 %)	1	0 (0.00 %)	1	0 (0.00 %)	1	0 (0.00 %)	1	0 (0.00 %)	1	0 (0.00 %)	1
Other inner organ injury	64 (0.00 %)	24 (0.00 %)	0	0 (0.00 %)	0.065117	0 (0.00 %)	0.251248	0 (0.00 %)	0.0478482	0 (0.00 %)	0.0325632	38 (0.00 %)	0	0 (0.00 %)	0.0975758	0 (0.00 %)	0.0740244	0 (0.00 %)	0.139727	0 (0.00 %)	0.0737683	0 (0.00 %)	0.00306583	1 (0.00 %)	0.000746657	1 (0.00 %)	0.883181	0 (0.00 %)	0.0103959	0 (0.00 %)	0.0541152	0 (0.00 %)	0.273653
Injury of nerves or spinal cord	22 (0.00 %)	19 (0.00 %)	0	0 (0.00 %)	0.279517	0 (0.00 %)	0.501153	0 (0.00 %)	0.245999	0 (0.00 %)	0.210141	2 (0.00 %)	0.737756	0 (0.00 %)	0.33138	0 (0.00 %)	0.294913	0 (0.00 %)	0.386569	0 (0.00 %)	0.294484	0 (0.00 %)	0.0825509	0 (0.00 %)	0.0300616	0 (0.00 %)	0.524572	1 (0.00 %)	0.442249	0 (0.00 %)	0.258828	0 (0.00 %)	0.520991
Crushing injury / traumatic amputation	0 (0.00 %)	0 (0.00 %)	1	0 (0.00 %)	1	0 (0.00 %)	1	0 (0.00 %)	1	0 (0.00 %)	1	0 (0.00 %)	1	0 (0.00 %)	1	0 (0.00 %)	1	0 (0.00 %)	1	0 (0.00 %)	1	0 (0.00 %)	1	0 (0.00 %)	1	0 (0.00 %)	1	0 (0.00 %)	1	0 (0.00 %)	1	0 (0.00 %)	1
Blood vessel injury	0 (0.00 %)	0 (0.00 %)	1	0 (0.00 %)	1	0 (0.00 %)	1	0 (0.00 %)	1	0 (0.00 %)	1	0 (0.00 %)	1	0 (0.00 %)	1	0 (0.00 %)	1	0 (0.00 %)	1	0 (0.00 %)	1	0 (0.00 %)	1	0 (0.00 %)	1	0 (0.00 %)	1	0 (0.00 %)	1	0 (0.00 %)	1	0 (0.00 %)	1
Other or unspecified injury	101 (0.00 %)	6 (0.00 %)	0.364009	0 (0.00 %)	0.0205	0 (0.00 %)	0.149498	0 (0.00 %)	0.0129286	4 (0.00 %)	0.276123	21 (0.00 %)	0.00279867	0 (0.00 %)	0.0374127	0 (0.00 %)	0.0248185	0 (0.00 %)	0.0635647	1 (0.00 %)	0.0752771	0 (0.00 %)	0.000199391	23 (0.00 %)	0.174191	0 (0.00 %)	0.172758	33 (0.00 %)	0	13 (0.00 %)	0.00109364	0 (0.00 %)	0.169073
Complications of trauma	0 (0.00 %)	0 (0.00 %)	1	0 (0.00 %)	1	0 (0.00 %)	1	0 (0.00 %)	1	0 (0.00 %)	1	0 (0.00 %)	1	0 (0.00 %)	1	0 (0.00 %)	1	0 (0.00 %)	1	0 (0.00 %)	1	0 (0.00 %)	1	0 (0.00 %)	1	0 (0.00 %)	1	0 (0.00 %)	1	0 (0.00 %)	1	0 (0.00 %)	1
Intoxication by heroin	0 (0.00 %)	0 (0.00 %)	1	0 (0.00 %)	1	0 (0.00 %)	1	0 (0.00 %)	1	0 (0.00 %)	1	0 (0.00 %)	1	0 (0.00 %)	1	0 (0.00 %)	1	0 (0.00 %)	1	0 (0.00 %)	1	0 (0.00 %)	1	0 (0.00 %)	1	0 (0.00 %)	1	0 (0.00 %)	1	0 (0.00 %)	1	0 (0.00 %)	1
Intoxication by methadone	0 (0.00 %)	0 (0.00 %)	1	0 (0.00 %)	1	0 (0.00 %)	1	0 (0.00 %)	1	0 (0.00 %)	1	0 (0.00 %)	1	0 (0.00 %)	1	0 (0.00 %)	1	0 (0.00 %)	1	0 (0.00 %)	1	0 (0.00 %)	1	0 (0.00 %)	1	0 (0.00 %)	1	0 (0.00 %)	1	0 (0.00 %)	1	0 (0.00 %)	1
Intoxication by other opiod	0 (0.00 %)	0 (0.00 %)	1	0 (0.00 %)	1	0 (0.00 %)	1	0 (0.00 %)	1	0 (0.00 %)	1	0 (0.00 %)	1	0 (0.00 %)	1	0 (0.00 %)	1	0 (0.00 %)	1	0 (0.00 %)	1	0 (0.00 %)	1	0 (0.00 %)	1	0 (0.00 %)	1	0 (0.00 %)	1	0 (0.00 %)	1	0 (0.00 %)	1
Intoxication by cocaine	0 (0.00 %)	0 (0.00 %)	1	0 (0.00 %)	1	0 (0.00 %)	1	0 (0.00 %)	1	0 (0.00 %)	1	0 (0.00 %)	1	0 (0.00 %)	1	0 (0.00 %)	1	0 (0.00 %)	1	0 (0.00 %)	1	0 (0.00 %)	1	0 (0.00 %)	1	0 (0.00 %)	1	0 (0.00 %)	1	0 (0.00 %)	1	0 (0.00 %)	1
Intoxication by other narcotics	0 (0.00 %)	0 (0.00 %)	1	0 (0.00 %)	1	0 (0.00 %)	1	0 (0.00 %)	1	0 (0.00 %)	1	0 (0.00 %)	1	0 (0.00 %)	1	0 (0.00 %)	1	0 (0.00 %)	1	0 (0.00 %)	1	0 (0.00 %)	1	0 (0.00 %)	1	0 (0.00 %)	1	0 (0.00 %)	1	0 (0.00 %)	1	0 (0.00 %)	1
Intoxication by nonopioid analgesic/antipyretic/antirheumatic drug	0 (0.00 %)	0 (0.00 %)	1	0 (0.00 %)	1	0 (0.00 %)	1	0 (0.00 %)	1	0 (0.00 %)	1	0 (0.00 %)	1	0 (0.00 %)	1	0 (0.00 %)	1	0 (0.00 %)	1	0 (0.00 %)	1	0 (0.00 %)	1	0 (0.00 %)	1	0 (0.00 %)	1	0 (0.00 %)	1	0 (0.00 %)	1	0 (0.00 %)	1
Intoxication by other antiepileptic/sedative-hypnotic/antiparkinsonism drug	0 (0.00 %)	0 (0.00 %)	1	0 (0.00 %)	1	0 (0.00 %)	1	0 (0.00 %)	1	0 (0.00 %)	1	0 (0.00 %)	1	0 (0.00 %)	1	0 (0.00 %)	1	0 (0.00 %)	1	0 (0.00 %)	1	0 (0.00 %)	1	0 (0.00 %)	1	0 (0.00 %)	1	0 (0.00 %)	1	0 (0.00 %)	1	0 (0.00 %)	1
Benzodiazepine intoxication	0 (0.00 %)	0 (0.00 %)	1	0 (0.00 %)	1	0 (0.00 %)	1	0 (0.00 %)	1	0 (0.00 %)	1	0 (0.00 %)	1	0 (0.00 %)	1	0 (0.00 %)	1	0 (0.00 %)	1	0 (0.00 %)	1	0 (0.00 %)	1	0 (0.00 %)	1	0 (0.00 %)	1	0 (0.00 %)	1	0 (0.00 %)	1	0 (0.00 %)	1
Intoxication by antidepressants	0 (0.00 %)	0 (0.00 %)	1	0 (0.00 %)	1	0 (0.00 %)	1	0 (0.00 %)	1	0 (0.00 %)	1	0 (0.00 %)	1	0 (0.00 %)	1	0 (0.00 %)	1	0 (0.00 %)	1	0 (0.00 %)	1	0 (0.00 %)	1	0 (0.00 %)	1	0 (0.00 %)	1	0 (0.00 %)	1	0 (0.00 %)	1	0 (0.00 %)	1
Intoxication by antipsychotic/neuroleptic	0 (0.00 %)	0 (0.00 %)	1	0 (0.00 %)	1	0 (0.00 %)	1	0 (0.00 %)	1	0 (0.00 %)	1	0 (0.00 %)	1	0 (0.00 %)	1	0 (0.00 %)	1	0 (0.00 %)	1	0 (0.00 %)	1	0 (0.00 %)	1	0 (0.00 %)	1	0 (0.00 %)	1	0 (0.00 %)	1	0 (0.00 %)	1	0 (0.00 %)	1
Intoxication by psychostimulant medical drug	0 (0.00 %)	0 (0.00 %)	1	0 (0.00 %)	1	0 (0.00 %)	1	0 (0.00 %)	1	0 (0.00 %)	1	0 (0.00 %)	1	0 (0.00 %)	1	0 (0.00 %)	1	0 (0.00 %)	1	0 (0.00 %)	1	0 (0.00 %)	1	0 (0.00 %)	1	0 (0.00 %)	1	0 (0.00 %)	1	0 (0.00 %)	1	0 (0.00 %)	1
Intoxication by antiallergic/antiemetic drug	0 (0.00 %)	0 (0.00 %)	1	0 (0.00 %)	1	0 (0.00 %)	1	0 (0.00 %)	1	0 (0.00 %)	1	0 (0.00 %)	1	0 (0.00 %)	1	0 (0.00 %)	1	0 (0.00 %)	1	0 (0.00 %)	1	0 (0.00 %)	1	0 (0.00 %)	1	0 (0.00 %)	1	0 (0.00 %)	1	0 (0.00 %)	1	0 (0.00 %)	1
Intoxication by other medical drug	0 (0.00 %)	0 (0.00 %)	1	0 (0.00 %)	1	0 (0.00 %)	1	0 (0.00 %)	1	0 (0.00 %)	1	0 (0.00 %)	1	0 (0.00 %)	1	0 (0.00 %)	1	0 (0.00 %)	1	0 (0.00 %)	1	0 (0.00 %)	1	0 (0.00 %)	1	0 (0.00 %)	1	0 (0.00 %)	1	0 (0.00 %)	1	0 (0.00 %)	1
Intoxication by alcohol	0 (0.00 %)	0 (0.00 %)	1	0 (0.00 %)	1	0 (0.00 %)	1	0 (0.00 %)	1	0 (0.00 %)	1	0 (0.00 %)	1	0 (0.00 %)	1	0 (0.00 %)	1	0 (0.00 %)	1	0 (0.00 %)	1	0 (0.00 %)	1	0 (0.00 %)	1	0 (0.00 %)	1	0 (0.00 %)	1	0 (0.00 %)	1	0 (0.00 %)	1
Intoxication by carbon monoxide	0 (0.00 %)	0 (0.00 %)	1	0 (0.00 %)	1	0 (0.00 %)	1	0 (0.00 %)	1	0 (0.00 %)	1	0 (0.00 %)	1	0 (0.00 %)	1	0 (0.00 %)	1	0 (0.00 %)	1	0 (0.00 %)	1	0 (0.00 %)	1	0 (0.00 %)	1	0 (0.00 %)	1	0 (0.00 %)	1	0 (0.00 %)	1	0 (0.00 %)	1
Intoxication by other gas	0 (0.00 %)	0 (0.00 %)	1	0 (0.00 %)	1	0 (0.00 %)	1	0 (0.00 %)	1	0 (0.00 %)	1	0 (0.00 %)	1	0 (0.00 %)	1	0 (0.00 %)	1	0 (0.00 %)	1	0 (0.00 %)	1	0 (0.00 %)	1	0 (0.00 %)	1	0 (0.00 %)	1	0 (0.00 %)	1	0 (0.00 %)	1	0 (0.00 %)	1
Other intoxication	0 (0.00 %)	0 (0.00 %)	1	0 (0.00 %)	1	0 (0.00 %)	1	0 (0.00 %)	1	0 (0.00 %)	1	0 (0.00 %)	1	0 (0.00 %)	1	0 (0.00 %)	1	0 (0.00 %)	1	0 (0.00 %)	1	0 (0.00 %)	1	0 (0.00 %)	1	0 (0.00 %)	1	0 (0.00 %)	1	0 (0.00 %)	1	0 (0.00 %)	1
Burn	0 (0.00 %)	0 (0.00 %)	1	0 (0.00 %)	1	0 (0.00 %)	1	0 (0.00 %)	1	0 (0.00 %)	1	0 (0.00 %)	1	0 (0.00 %)	1	0 (0.00 %)	1	0 (0.00 %)	1	0 (0.00 %)	1	0 (0.00 %)	1	0 (0.00 %)	1	0 (0.00 %)	1	0 (0.00 %)	1	0 (0.00 %)	1	0 (0.00 %)	1
Hyperthermia and other effects of heat and radiation	0 (0.00 %)	0 (0.00 %)	1	0 (0.00 %)	1	0 (0.00 %)	1	0 (0.00 %)	1	0 (0.00 %)	1	0 (0.00 %)	1	0 (0.00 %)	1	0 (0.00 %)	1	0 (0.00 %)	1	0 (0.00 %)	1	0 (0.00 %)	1	0 (0.00 %)	1	0 (0.00 %)	1	0 (0.00 %)	1	0 (0.00 %)	1	0 (0.00 %)	1
Hypothermia and other effects of reduced temperature	39 (0.00 %)	0 (0.00 %)	0.194294	0 (0.00 %)	0.149917	0 (0.00 %)	0.370451	0 (0.00 %)	0.122435	0 (0.00 %)	0.0952108	0 (0.00 %)	0.0254044	38 (0.00 %)	0	0 (0.00 %)	0.16315	0 (0.00 %)	0.248979	0 (0.00 %)	0.162777	0 (0.00 %)	0.0208067	0 (0.00 %)	0.0038738	0 (0.00 %)	0.396877	0 (0.00 %)	0.045473	1 (0.00 %)	0.423877	0 (0.00 %)	0.392805
Asphyxiation	0 (0.00 %)	0 (0.00 %)	1	0 (0.00 %)	1	0 (0.00 %)	1	0 (0.00 %)	1	0 (0.00 %)	1	0 (0.00 %)	1	0 (0.00 %)	1	0 (0.00 %)	1	0 (0.00 %)	1	0 (0.00 %)	1	0 (0.00 %)	1	0 (0.00 %)	1	0 (0.00 %)	1	0 (0.00 %)	1	0 (0.00 %)	1	0 (0.00 %)	1
Drowning	0 (0.00 %)	0 (0.00 %)	1	0 (0.00 %)	1	0 (0.00 %)	1	0 (0.00 %)	1	0 (0.00 %)	1	0 (0.00 %)	1	0 (0.00 %)	1	0 (0.00 %)	1	0 (0.00 %)	1	0 (0.00 %)	1	0 (0.00 %)	1	0 (0.00 %)	1	0 (0.00 %)	1	0 (0.00 %)	1	0 (0.00 %)	1	0 (0.00 %)	1
Foreign body entering through natural orifice	0 (0.00 %)	0 (0.00 %)	1	0 (0.00 %)	1	0 (0.00 %)	1	0 (0.00 %)	1	0 (0.00 %)	1	0 (0.00 %)	1	0 (0.00 %)	1	0 (0.00 %)	1	0 (0.00 %)	1	0 (0.00 %)	1	0 (0.00 %)	1	0 (0.00 %)	1	0 (0.00 %)	1	0 (0.00 %)	1	0 (0.00 %)	1	0 (0.00 %)	1
Other external stress factor	293 (0.00 %)	290 (0.03 %)	0	0 (0.00 %)	7.9298e-05	0 (0.00 %)	0.0140929	0 (0.00 %)	2.29791e-05	0 (0.00 %)	4.7992e-06	3 (0.00 %)	2.49e-08	0 (0.00 %)	0.00039287	0 (0.00 %)	0.000132143	0 (0.00 %)	0.00157836	0 (0.00 %)	0.000130337	0 (0.00 %)	2e-10	0 (0.00 %)	0	0 (0.00 %)	0.0202232	0 (0.00 %)	4.19e-08	0 (0.00 %)	3.77545e-05	0 (0.00 %)	0.019167
Accidential collision of motor vehicle and pedestrian	62 495 (0.23 %)	60 824 (5.34 %)	0	4 (0.00 %)	0	0 (0.00 %)	0	5 (0.00 %)	0	52 (0.00 %)	0	167 (0.01 %)	0	132 (0.01 %)	0	2 (0.00 %)	0	0 (0.00 %)	0	9 (0.00 %)	0	15 (0.00 %)	0	215 (0.00 %)	0	868 (0.17 %)	0	39 (0.00 %)	0	157 (0.01 %)	0	6 (0.00 %)	0
Accidential collision of motor vehicle and non-motor vehicle	8 698 (0.03 %)	8 540 (0.75 %)	0	0 (0.00 %)	0	0 (0.00 %)	0	1 (0.00 %)	0	1 (0.00 %)	0	9 (0.00 %)	0	10 (0.00 %)	0	0 (0.00 %)	0	0 (0.00 %)	0	0 (0.00 %)	0	0 (0.00 %)	0	8 (0.00 %)	0	100 (0.02 %)	4.1472e-06	0 (0.00 %)	0	28 (0.00 %)	0	1 (0.00 %)	0
Accidential collision of two or more motor vehicles	120 701 (0.44 %)	118 156 (10.37 %)	0	5 (0.00 %)	0	0 (0.00 %)	0	41 (0.00 %)	0	34 (0.00 %)	0	248 (0.01 %)	0	172 (0.02 %)	0	2 (0.00 %)	0	0 (0.00 %)	0	4 (0.00 %)	0	29 (0.00 %)	0	457 (0.01 %)	0	1 275 (0.26 %)	0	26 (0.00 %)	0	238 (0.02 %)	0	14 (0.00 %)	0
Accidential collision of motor vehicle and stationary object	37 158 (0.13 %)	35 590 (3.12 %)	0	4 (0.00 %)	0	0 (0.00 %)	0	21 (0.00 %)	0	11 (0.00 %)	0	97 (0.00 %)	0	103 (0.01 %)	0	0 (0.00 %)	0	0 (0.00 %)	0	3 (0.00 %)	0	15 (0.00 %)	0	202 (0.00 %)	0	967 (0.19 %)	0	43 (0.00 %)	0	90 (0.01 %)	0	12 (0.00 %)	0
Other accident involving motor vehicle	203 741 (0.74 %)	193 306 (16.96 %)	0	30 (0.00 %)	0	0 (0.00 %)	0	100 (0.01 %)	0	146 (0.01 %)	0	1 398 (0.04 %)	0	927 (0.08 %)	0	9 (0.00 %)	0	0 (0.00 %)	0	43 (0.00 %)	0	119 (0.00 %)	0	1 454 (0.03 %)	0	5 071 (1.02 %)	0	374 (0.01 %)	0	700 (0.05 %)	0	64 (0.01 %)	0
Other transport accident	22 377 (0.08 %)	20 993 (1.84 %)	0	3 (0.00 %)	0	0 (0.00 %)	0	15 (0.00 %)	0	26 (0.00 %)	0	109 (0.00 %)	0	357 (0.03 %)	0	1 (0.00 %)	0	0 (0.00 %)	0	8 (0.00 %)	0	9 (0.00 %)	0	172 (0.00 %)	0	578 (0.12 %)	0	18 (0.00 %)	0	66 (0.00 %)	0	22 (0.00 %)	0
Accidential fall	305 474 (1.11 %)	272 593 (23.92 %)	0	174 (0.01 %)	0	0 (0.00 %)	0	185 (0.01 %)	0	3 002 (0.16 %)	0	7 657 (0.24 %)	0	3 027 (0.27 %)	0	71 (0.01 %)	0	0 (0.00 %)	0	1 251 (0.10 %)	0	2 234 (0.07 %)	0	5 155 (0.11 %)	0	4 096 (0.82 %)	0	1 040 (0.04 %)	0	4 229 (0.28 %)	0	760 (0.15 %)	0
Accidential exposure to other mechanical force	61 313 (0.22 %)	56 410 (4.95 %)	0	20 (0.00 %)	0	0 (0.00 %)	0	24 (0.00 %)	0	174 (0.01 %)	0	1 426 (0.05 %)	0	248 (0.02 %)	0	3 (0.00 %)	0	0 (0.00 %)	0	40 (0.00 %)	0	59 (0.00 %)	0	372 (0.01 %)	0	278 (0.06 %)	0	119 (0.00 %)	0	198 (0.01 %)	0	1 942 (0.38 %)	0
Accidential drowning	40 263 (0.15 %)	38 411 (3.37 %)	0	0 (0.00 %)	0	0 (0.00 %)	0	110 (0.01 %)	0	25 (0.00 %)	0	18 (0.00 %)	0	920 (0.08 %)	0	0 (0.00 %)	0	0 (0.00 %)	0	0 (0.00 %)	0	2 (0.00 %)	0	34 (0.00 %)	0	718 (0.14 %)	0.718681	2 (0.00 %)	0	19 (0.00 %)	0	4 (0.00 %)	0
Accidential inhalation of object	50 962 (0.19 %)	44 (0.00 %)	0	1 (0.00 %)	0	0 (0.00 %)	0	5 (0.00 %)	0	43 (0.00 %)	0	50 526 (1.62 %)	0	37 (0.00 %)	0	2 (0.00 %)	0	0 (0.00 %)	0	1 (0.00 %)	0	24 (0.00 %)	0	73 (0.00 %)	0	66 (0.01 %)	0	53 (0.00 %)	0	72 (0.00 %)	0	15 (0.00 %)	0
Other accidential threat to breathing	18 470 (0.07 %)	73 (0.01 %)	0	0 (0.00 %)	0	0 (0.00 %)	0	13 (0.00 %)	0	9 (0.00 %)	0	70 (0.00 %)	0	129 (0.01 %)	0	0 (0.00 %)	0	0 (0.00 %)	0	5 (0.00 %)	0	0 (0.00 %)	0	31 (0.00 %)	0	381 (0.08 %)	0.00908357	15 (0.00 %)	0	27 (0.00 %)	0	17 717 (3.50 %)	0
Accidential exposure to fire, smoke and flames	31 029 (0.11 %)	30 475 (2.67 %)	0	0 (0.00 %)	0	0 (0.00 %)	0	307 (0.02 %)	0	6 (0.00 %)	0	28 (0.00 %)	0	66 (0.01 %)	0	1 (0.00 %)	0	0 (0.00 %)	0	1 (0.00 %)	0	1 (0.00 %)	0	18 (0.00 %)	0	109 (0.02 %)	0	4 (0.00 %)	0	12 (0.00 %)	0	1 (0.00 %)	0
Accidential exposure to hot temperatures	6 361 (0.02 %)	24 (0.00 %)	0	0 (0.00 %)	0	0 (0.00 %)	0	2 (0.00 %)	0	0 (0.00 %)	0	15 (0.00 %)	0	6 278 (0.55 %)	0	0 (0.00 %)	0	0 (0.00 %)	0	1 (0.00 %)	0	0 (0.00 %)	0	0 (0.00 %)	0	38 (0.01 %)	0	0 (0.00 %)	0	3 (0.00 %)	0	0 (0.00 %)	0
Accidential exposure to cold temperatures	7 745 (0.03 %)	4 (0.00 %)	0	0 (0.00 %)	0	0 (0.00 %)	0	0 (0.00 %)	0	0 (0.00 %)	0	2 (0.00 %)	0	7 699 (0.68 %)	0	0 (0.00 %)	0	0 (0.00 %)	0	0 (0.00 %)	0	0 (0.00 %)	0	0 (0.00 %)	0	40 (0.01 %)	0	0 (0.00 %)	0	0 (0.00 %)	0	0 (0.00 %)	0
Accidential poisoning by antiepileptic/sedative-hypnotic/antiparkinsonism/psychotropic drug	27 152 (0.10 %)	36 (0.00 %)	0	0 (0.00 %)	0	0 (0.00 %)	0	22 (0.00 %)	0	8 (0.00 %)	0	66 (0.00 %)	0	22 829 (2.02 %)	0	0 (0.00 %)	0	0 (0.00 %)	0	0 (0.00 %)	0	0 (0.00 %)	0	46 (0.00 %)	0	4 120 (0.83 %)	0	1 (0.00 %)	0	17 (0.00 %)	0	7 (0.00 %)	0
Accidential poisoning by other medical drug	185 023 (0.67 %)	451 (0.04 %)	0	62 (0.00 %)	0	0 (0.00 %)	0	120 (0.01 %)	0	255 (0.01 %)	0	2 344 (0.07 %)	0	1 842 (0.16 %)	0	7 (0.00 %)	0	0 (0.00 %)	0	23 (0.00 %)	0	109 (0.00 %)	0	3 261 (0.07 %)	0	175 905 (35.36 %)	0	241 (0.01 %)	0	294 (0.02 %)	0	109 (0.02 %)	0
Accidential poisoning by narcotic	169 698 (0.62 %)	340 (0.03 %)	0	24 (0.00 %)	0	0 (0.00 %)	0	52 (0.00 %)	0	98 (0.01 %)	0	858 (0.03 %)	0	971 (0.09 %)	0	7 (0.00 %)	0	0 (0.00 %)	0	17 (0.00 %)	0	43 (0.00 %)	0	2 434 (0.05 %)	0	164 480 (33.07 %)	0	135 (0.01 %)	0	193 (0.01 %)	0	46 (0.01 %)	0
Accidential poisoning by alcohol	21 630 (0.08 %)	124 (0.01 %)	0	0 (0.00 %)	0	0 (0.00 %)	0	14 (0.00 %)	0	2 (0.00 %)	0	927 (0.03 %)	0	2 202 (0.19 %)	0	0 (0.00 %)	0	0 (0.00 %)	0	0 (0.00 %)	0	1 (0.00 %)	0	93 (0.00 %)	0	18 095 (3.64 %)	0	3 (0.00 %)	0	40 (0.00 %)	0	129 (0.03 %)	0
Other accidential poisoning	11 699 (0.04 %)	16 (0.00 %)	0	0 (0.00 %)	0	0 (0.00 %)	0	11 575 (0.73 %)	0	1 (0.00 %)	0	3 (0.00 %)	0	51 (0.00 %)	0	0 (0.00 %)	0	0 (0.00 %)	0	0 (0.00 %)	0	1 (0.00 %)	0	0 (0.00 %)	0	48 (0.01 %)	0	1 (0.00 %)	0	3 (0.00 %)	0	0 (0.00 %)	0
Other accident	45 914 (0.17 %)	44 015 (3.86 %)	0	4 (0.00 %)	0	0 (0.00 %)	0	9 (0.00 %)	0	115 (0.01 %)	0	747 (0.02 %)	0	262 (0.02 %)	0	0 (0.00 %)	0	0 (0.00 %)	0	12 (0.00 %)	0	30 (0.00 %)	0	128 (0.00 %)	0	176 (0.04 %)	0	11 (0.00 %)	0	397 (0.03 %)	0	8 (0.00 %)	0
Intentional self-poisoning by medical drug	56 750 (0.21 %)	104 (0.01 %)	0	1 (0.00 %)	0	0 (0.00 %)	0	16 (0.00 %)	0	42 (0.00 %)	0	143 (0.00 %)	0	153 (0.01 %)	0	1 (0.00 %)	0	0 (0.00 %)	0	18 (0.00 %)	0	13 (0.00 %)	0	195 (0.00 %)	0	55 974 (11.25 %)	0	11 (0.00 %)	0	52 (0.00 %)	0	27 (0.01 %)	0
Intentional self-poisoning by gas/vapour	12 708 (0.05 %)	12 516 (1.10 %)	0	1 (0.00 %)	0	0 (0.00 %)	0	10 (0.00 %)	0	4 (0.00 %)	0	0 (0.00 %)	0	14 (0.00 %)	0	0 (0.00 %)	0	0 (0.00 %)	0	1 (0.00 %)	0	3 (0.00 %)	0	6 (0.00 %)	0	149 (0.03 %)	7.78e-08	1 (0.00 %)	0	2 (0.00 %)	0	1 (0.00 %)	0
Other intentional self-poisoning	2 857 (0.01 %)	66 (0.01 %)	9.01e-07	0 (0.00 %)	0	0 (0.00 %)	0	19 (0.00 %)	0	34 (0.00 %)	0	55 (0.00 %)	0	1 956 (0.17 %)	0	0 (0.00 %)	0	0 (0.00 %)	0	4 (0.00 %)	0	1 (0.00 %)	0	22 (0.00 %)	0	670 (0.13 %)	0	5 (0.00 %)	0	11 (0.00 %)	0	14 (0.00 %)	8.13e-08
Intentional self-suffocation/strangulation	108 095 (0.39 %)	179 (0.02 %)	0	0 (0.00 %)	0	0 (0.00 %)	0	7 (0.00 %)	0	21 (0.00 %)	0	45 (0.00 %)	0	56 (0.00 %)	0	1 (0.00 %)	0	0 (0.00 %)	0	15 (0.00 %)	0	5 (0.00 %)	0	35 (0.00 %)	0	876 (0.18 %)	0	1 (0.00 %)	0	32 (0.00 %)	0	106 822 (21.11 %)	0
Intentional self-harm by firearm discharge	218 923 (0.80 %)	3 886 (0.34 %)	0	2 (0.00 %)	0	0 (0.00 %)	0	19 (0.00 %)	0	162 (0.01 %)	0	158 (0.01 %)	0	127 (0.01 %)	0	7 (0.00 %)	0	0 (0.00 %)	0	63 (0.00 %)	0	82 (0.00 %)	0	190 (0.00 %)	0	469 (0.09 %)	0	25 (0.00 %)	0	76 (0.01 %)	0	213 657 (42.23 %)	0
Other intentional self-harm	34 169 (0.12 %)	26 404 (2.32 %)	0	4 (0.00 %)	0	4 (0.00 %)	0	13 (0.00 %)	0	442 (0.02 %)	0	273 (0.01 %)	0	373 (0.03 %)	0	3 (0.00 %)	0	1 (0.00 %)	0	28 (0.00 %)	0	52 (0.00 %)	0	253 (0.01 %)	0	1 184 (0.24 %)	0	51 (0.00 %)	0	50 (0.00 %)	0	5 034 (1.00 %)	0
Assault by firearm discharge	132 873 (0.48 %)	1 801 (0.16 %)	0	0 (0.00 %)	0	0 (0.00 %)	0	0 (0.00 %)	0	2 (0.00 %)	0	56 (0.00 %)	0	29 (0.00 %)	0	0 (0.00 %)	0	0 (0.00 %)	0	1 (0.00 %)	0	2 (0.00 %)	0	65 (0.00 %)	0	31 (0.01 %)	0	2 (0.00 %)	0	28 (0.00 %)	0	130 856 (25.86 %)	0
Assault by sharp object	20 245 (0.07 %)	470 (0.04 %)	0	0 (0.00 %)	0	0 (0.00 %)	0	1 (0.00 %)	0	1 (0.00 %)	0	30 (0.00 %)	0	9 (0.00 %)	0	0 (0.00 %)	0	0 (0.00 %)	0	0 (0.00 %)	0	0 (0.00 %)	0	147 (0.00 %)	0	15 (0.00 %)	0	2 (0.00 %)	0	6 (0.00 %)	0	19 564 (3.87 %)	0
Other assault	37 652 (0.14 %)	35 116 (3.08 %)	0	6 (0.00 %)	0	0 (0.00 %)	0	10 (0.00 %)	0	31 (0.00 %)	0	296 (0.01 %)	0	361 (0.03 %)	0	1 (0.00 %)	0	0 (0.00 %)	0	18 (0.00 %)	0	6 (0.00 %)	0	255 (0.01 %)	0	359 (0.07 %)	0	34 (0.00 %)	0	168 (0.01 %)	0	991 (0.20 %)	0
Misadventure during surgical or medical care	1 350 (0.00 %)	48 (0.00 %)	0.280288	2 (0.00 %)	0	0 (0.00 %)	1.368e-07	4 (0.00 %)	0	5 (0.00 %)	0	1 169 (0.04 %)	0	16 (0.00 %)	6.09e-08	2 (0.00 %)	0	0 (0.00 %)	0	1 (0.00 %)	0	7 (0.00 %)	0	62 (0.00 %)	0	2 (0.00 %)	4.7384e-06	21 (0.00 %)	0	10 (0.00 %)	0	1 (0.00 %)	1.3988e-06
Complication following artificial implant	3 288 (0.01 %)	29 (0.00 %)	0	4 (0.00 %)	0	0 (0.00 %)	0	1 (0.00 %)	0	9 (0.00 %)	0	3 173 (0.10 %)	0	8 (0.00 %)	0	0 (0.00 %)	0	0 (0.00 %)	0	0 (0.00 %)	0	3 (0.00 %)	0	33 (0.00 %)	0	1 (0.00 %)	0	5 (0.00 %)	0	22 (0.00 %)	0	0 (0.00 %)	0
Complication following bypass/anastomosis/graft	1 647 (0.01 %)	0 (0.00 %)	0	2 (0.00 %)	0	0 (0.00 %)	5.9e-09	0 (0.00 %)	0	0 (0.00 %)	0	1 624 (0.05 %)	0	3 (0.00 %)	0	0 (0.00 %)	0	0 (0.00 %)	0	1 (0.00 %)	0	3 (0.00 %)	0	3 (0.00 %)	0	0 (0.00 %)	3.68e-08	2 (0.00 %)	0	9 (0.00 %)	0	0 (0.00 %)	2.8e-08
Complication following organ transplant	628 (0.00 %)	2 (0.00 %)	1.5243e-06	3 (0.00 %)	1.686e-07	9 (0.00 %)	0.299135	4 (0.00 %)	3.52e-08	1 (0.00 %)	1e-10	162 (0.01 %)	0	72 (0.01 %)	0	0 (0.00 %)	2.19e-08	2 (0.00 %)	2.92701e-05	0 (0.00 %)	2.13e-08	26 (0.00 %)	1.1e-09	199 (0.00 %)	0	1 (0.00 %)	0.00193409	140 (0.01 %)	0	7 (0.00 %)	1.5444e-06	0 (0.00 %)	0.000605499
Complication following (partial) removal of organ	1 024 (0.00 %)	1 (0.00 %)	1e-10	0 (0.00 %)	0	0 (0.00 %)	4.4458e-06	1 (0.00 %)	0	0 (0.00 %)	0	1 013 (0.03 %)	0	1 (0.00 %)	1e-10	0 (0.00 %)	0	0 (0.00 %)	3.5e-09	0 (0.00 %)	0	0 (0.00 %)	0	5 (0.00 %)	0	0 (0.00 %)	1.41654e-05	2 (0.00 %)	0	1 (0.00 %)	0	0 (0.00 %)	1.19316e-05
Complication following other surgical procedure	10 443 (0.04 %)	49 (0.00 %)	0	4 (0.00 %)	0	0 (0.00 %)	0	0 (0.00 %)	0	22 (0.00 %)	0	10 229 (0.33 %)	0	17 (0.00 %)	0	3 (0.00 %)	0	0 (0.00 %)	0	2 (0.00 %)	0	13 (0.00 %)	0	45 (0.00 %)	0	3 (0.00 %)	0	26 (0.00 %)	0	30 (0.00 %)	0	0 (0.00 %)	0
Adverse effect of antineoplastic drug	195 (0.00 %)	2 (0.00 %)	0.0289974	0 (0.00 %)	0.00128389	1 (0.00 %)	0.135414	9 (0.00 %)	0.490985	2 (0.00 %)	0.00159605	58 (0.00 %)	0	6 (0.00 %)	0.466563	4 (0.00 %)	0.0764579	0 (0.00 %)	0.00994252	0 (0.00 %)	0.00180178	71 (0.00 %)	0	23 (0.00 %)	0.0327359	0 (0.00 %)	0.0581679	13 (0.00 %)	0.204798	6 (0.00 %)	0.140613	0 (0.00 %)	0.0560281
Adverse effect of anticoagulant	671 (0.00 %)	2 (0.00 %)	5.84e-07	0 (0.00 %)	2.3e-09	0 (0.00 %)	0.000203183	0 (0.00 %)	1e-10	1 (0.00 %)	0	2 (0.00 %)	0	5 (0.00 %)	1.12108e-05	0 (0.00 %)	7.3e-09	0 (0.00 %)	1.7364e-06	0 (0.00 %)	7.1e-09	0 (0.00 %)	0	2 (0.00 %)	0	0 (0.00 %)	0.000441081	0 (0.00 %)	0	659 (0.04 %)	0	0 (0.00 %)	0.000393213
Adverse effect of other medical drug	3 584 (0.01 %)	1 244 (0.11 %)	0	32 (0.00 %)	0	25 (0.00 %)	1.97e-08	20 (0.00 %)	0	92 (0.01 %)	0	545 (0.02 %)	0	179 (0.02 %)	0.00782065	3 (0.00 %)	0	17 (0.00 %)	0	17 (0.00 %)	0	66 (0.00 %)	0	952 (0.02 %)	0	38 (0.01 %)	0.000788238	301 (0.01 %)	0.0618648	51 (0.00 %)	0	2 (0.00 %)	0
Other complication of medical care	6 438 (0.02 %)	72 (0.01 %)	0	9 (0.00 %)	0	0 (0.00 %)	0	11 (0.00 %)	0	54 (0.00 %)	0	5 395 (0.17 %)	0	97 (0.01 %)	0	5 (0.00 %)	0	0 (0.00 %)	0	17 (0.00 %)	0	170 (0.01 %)	0	354 (0.01 %)	0	16 (0.00 %)	0	159 (0.01 %)	0	76 (0.01 %)	0	3 (0.00 %)	0
Poisoning by medical drug with undetermined intent	19 808 (0.07 %)	36 (0.00 %)	0	0 (0.00 %)	0	0 (0.00 %)	0	1 (0.00 %)	0	27 (0.00 %)	0	119 (0.00 %)	0	620 (0.05 %)	0	1 (0.00 %)	0	0 (0.00 %)	0	4 (0.00 %)	0	1 (0.00 %)	0	243 (0.01 %)	0	18 719 (3.76 %)	0	14 (0.00 %)	0	22 (0.00 %)	0	1 (0.00 %)	0
Poisoning by narcotic with undetermined intent	14 336 (0.05 %)	12 (0.00 %)	0	1 (0.00 %)	0	0 (0.00 %)	0	1 (0.00 %)	0	8 (0.00 %)	0	33 (0.00 %)	0	144 (0.01 %)	0	1 (0.00 %)	0	0 (0.00 %)	0	2 (0.00 %)	0	4 (0.00 %)	0	147 (0.00 %)	0	13 970 (2.81 %)	0	3 (0.00 %)	0	10 (0.00 %)	0	0 (0.00 %)	0
Other poisoning with undetermined intent	2 243 (0.01 %)	873 (0.08 %)	0	0 (0.00 %)	0	0 (0.00 %)	0	7 (0.00 %)	0	11 (0.00 %)	0	25 (0.00 %)	0	439 (0.04 %)	0	0 (0.00 %)	0	0 (0.00 %)	0	0 (0.00 %)	0	0 (0.00 %)	0	40 (0.00 %)	0	841 (0.17 %)	0	2 (0.00 %)	0	4 (0.00 %)	0	1 (0.00 %)	3e-10
Other cause with undetermined intent	18 767 (0.07 %)	14 024 (1.23 %)	0	3 (0.00 %)	0	0 (0.00 %)	0	15 (0.00 %)	0	130 (0.01 %)	0	296 (0.01 %)	0	540 (0.05 %)	0	1 (0.00 %)	0	0 (0.00 %)	0	31 (0.00 %)	0	18 (0.00 %)	0	241 (0.00 %)	0	951 (0.19 %)	0	49 (0.00 %)	0	175 (0.01 %)	0	2 293 (0.45 %)	0
Legal intervention / war	5 416 (0.02 %)	277 (0.02 %)	0.000322945	2 (0.00 %)	0	0 (0.00 %)	0	24 (0.00 %)	0	18 (0.00 %)	0	36 (0.00 %)	0	32 (0.00 %)	0	0 (0.00 %)	0	0 (0.00 %)	0	1 (0.00 %)	0	2 (0.00 %)	0	33 (0.00 %)	0	55 (0.01 %)	1.2197e-05	4 (0.00 %)	0	6 (0.00 %)	0	4 926 (0.97 %)	0
Year of Death, n (%)
2006	2 384 229 (8.66 %)	98 890 (8.68 %)	0.588329	127 232 (9.16 %)	0	37 547 (6.77 %)	0	137 807 (8.68 %)	0.299635	137 194 (7.48 %)	0	295 853 (9.47 %)	0	91 911 (8.12 %)	0	122 604 (9.38 %)	0	96 249 (10.61 %)	0	101 650 (7.76 %)	0	289 633 (8.73 %)	9.414e-07	411 248 (8.48 %)	0	35 075 (7.05 %)	0	218 719 (8.54 %)	0	141 445 (9.38 %)	0	41 172 (8.14 %)	0
2007	2 386 255 (8.67 %)	107 004 (9.39 %)	0	126 341 (9.09 %)	0	36 968 (6.66 %)	0	138 238 (8.71 %)	0.0511813	140 165 (7.64 %)	0	289 631 (9.27 %)	0	91 231 (8.06 %)	0	122 795 (9.39 %)	0	91 140 (10.05 %)	0	103 467 (7.90 %)	0	290 405 (8.76 %)	2e-09	414 108 (8.54 %)	0	38 720 (7.78 %)	0	216 081 (8.44 %)	0	137 728 (9.13 %)	0	42 233 (8.35 %)	0
2008	2 429 952 (8.83 %)	102 739 (9.01 %)	0	127 696 (9.19 %)	0	37 218 (6.71 %)	0	139 718 (8.80 %)	0.288592	149 523 (8.15 %)	0	289 244 (9.25 %)	0	92 305 (8.15 %)	0	123 357 (9.44 %)	0	90 751 (10.00 %)	0	107 595 (8.22 %)	0	291 458 (8.79 %)	0.00610731	428 206 (8.83 %)	0.958194	39 668 (7.97 %)	0	230 510 (9.00 %)	0	136 654 (9.06 %)	0	43 310 (8.56 %)	0
2009	2 393 318 (8.69 %)	97 150 (8.52 %)	0	124 851 (8.99 %)	0	37 199 (6.71 %)	0	139 982 (8.82 %)	5.6e-09	150 057 (8.18 %)	0	279 170 (8.93 %)	0	93 564 (8.27 %)	0	121 472 (9.29 %)	0	84 602 (9.33 %)	0	104 531 (7.98 %)	0	293 085 (8.84 %)	0	430 232 (8.87 %)	0	40 100 (8.06 %)	0	223 682 (8.73 %)	0.0202409	130 363 (8.65 %)	0.0269943	43 278 (8.55 %)	0.000342313
2010	2 426 588 (8.82 %)	98 686 (8.66 %)	1.3e-09	123 478 (8.89 %)	0.00213236	37 275 (6.72 %)	0	141 727 (8.93 %)	1.21e-07	162 100 (8.84 %)	0.256085	276 368 (8.84 %)	0.0860457	96 967 (8.57 %)	0	121 477 (9.29 %)	0	82 051 (9.05 %)	0	109 316 (8.35 %)	0	297 662 (8.97 %)	0	441 115 (9.09 %)	0	41 258 (8.29 %)	0	221 220 (8.64 %)	0	131 841 (8.74 %)	0.00130105	44 047 (8.71 %)	0.00559832
2011	2 472 069 (8.98 %)	101 055 (8.87 %)	1.1106e-05	125 125 (9.01 %)	0.284408	52 700 (9.50 %)	0	142 895 (9.00 %)	0.276075	175 592 (9.57 %)	0	281 219 (9.00 %)	0.296891	101 794 (8.99 %)	0.647994	119 204 (9.12 %)	2.16e-08	80 464 (8.87 %)	0.000183063	112 651 (8.60 %)	0	300 588 (9.06 %)	2.35e-08	425 190 (8.77 %)	0	44 206 (8.89 %)	0.019038	231 558 (9.04 %)	0.000389238	132 643 (8.80 %)	0	45 185 (8.93 %)	0.211986
2012	2 498 211 (9.08 %)	102 882 (9.03 %)	0.0581685	125 641 (9.04 %)	0.170755	56 146 (10.12 %)	0	145 562 (9.17 %)	1.15469e-05	184 137 (10.04 %)	0	278 764 (8.92 %)	0	104 448 (9.23 %)	1e-08	120 035 (9.18 %)	1.77552e-05	78 828 (8.69 %)	0	113 173 (8.64 %)	0	303 885 (9.16 %)	4.7e-09	430 925 (8.88 %)	0	44 164 (8.88 %)	9.779e-07	229 825 (8.97 %)	2.2e-09	133 227 (8.84 %)	0	46 569 (9.20 %)	0.00127802
2013	2 555 998 (9.29 %)	102 179 (8.96 %)	0	126 972 (9.14 %)	1e-09	59 417 (10.71 %)	0	146 413 (9.23 %)	0.00810556	190 923 (10.41 %)	0	281 382 (9.00 %)	0	109 365 (9.66 %)	0	118 239 (9.04 %)	0	77 758 (8.57 %)	0	117 841 (9.00 %)	0	305 934 (9.22 %)	3.8662e-05	446 509 (9.21 %)	0	46 097 (9.27 %)	0.642101	245 060 (9.57 %)	0	135 077 (8.96 %)	0	46 832 (9.26 %)	0.472056
2014	2 591 302 (9.41 %)	104 418 (9.16 %)	0	125 794 (9.05 %)	0	62 119 (11.20 %)	0	148 855 (9.38 %)	0.135587	186 808 (10.19 %)	0	280 335 (8.97 %)	0	112 980 (9.98 %)	0	117 035 (8.95 %)	0	75 814 (8.36 %)	0	128 641 (9.82 %)	0	311 421 (9.39 %)	0.105762	459 029 (9.46 %)	3.34618e-05	49 060 (9.86 %)	0	242 317 (9.46 %)	0.00652114	138 486 (9.18 %)	0	48 190 (9.53 %)	0.00631386
2015	2 678 563 (9.73 %)	110 377 (9.68 %)	0.0800816	127 511 (9.18 %)	0	66 847 (12.05 %)	0	151 346 (9.54 %)	0	180 486 (9.84 %)	1.931e-07	287 267 (9.19 %)	0	117 576 (10.39 %)	0	113 700 (8.70 %)	0	75 965 (8.37 %)	0	150 424 (11.49 %)	0	314 602 (9.49 %)	0	479 256 (9.88 %)	0	54 001 (10.86 %)	0	254 219 (9.93 %)	0	143 630 (9.53 %)	0	51 356 (10.15 %)	0
2016	2 709 178 (9.84 %)	114 457 (10.04 %)	0	128 670 (9.26 %)	0	71 300 (12.85 %)	0	154 305 (9.72 %)	2.512e-07	176 995 (9.65 %)	0	286 519 (9.17 %)	0	119 787 (10.58 %)	0	107 488 (8.22 %)	0	73 473 (8.10 %)	0	160 328 (12.24 %)	0	317 913 (9.59 %)	0	484 416 (9.99 %)	0	65 087 (13.08 %)	0	247 919 (9.68 %)	0	146 773 (9.73 %)	4.1699e-06	53 748 (10.62 %)	0
Month of Death, n (%)
January	2 547 618 (9.26 %)	92 494 (8.11 %)	0	131 654 (9.48 %)	0	51 777 (9.33 %)	0.0423233	136 034 (8.57 %)	0	177 501 (9.68 %)	0	296 854 (9.50 %)	0	103 776 (9.17 %)	0.00105688	114 554 (8.76 %)	0	88 174 (9.72 %)	0	125 001 (9.54 %)	0	289 278 (8.72 %)	0	451 772 (9.31 %)	7.787e-07	41 588 (8.36 %)	0	266 103 (10.39 %)	0	140 119 (9.29 %)	0.105882	40 939 (8.09 %)	0
February	2 302 074 (8.36 %)	83 793 (7.35 %)	0	119 694 (8.62 %)	0	47 358 (8.54 %)	2.3588e-06	124 721 (7.86 %)	0	159 652 (8.71 %)	0	266 596 (8.53 %)	0	93 077 (8.22 %)	3.5e-08	103 612 (7.93 %)	0	78 706 (8.68 %)	0	111 298 (8.50 %)	1.04e-08	262 709 (7.92 %)	0	412 373 (8.50 %)	0	40 051 (8.05 %)	0	236 532 (9.24 %)	0	126 146 (8.37 %)	0.90978	35 756 (7.07 %)	0
March	2 465 356 (8.96 %)	93 628 (8.21 %)	0	124 437 (8.96 %)	0.99428	49 778 (8.97 %)	0.659823	134 729 (8.49 %)	0	169 004 (9.22 %)	0	285 518 (9.13 %)	0	98 474 (8.70 %)	0	113 212 (8.66 %)	0	81 843 (9.02 %)	0.0252647	117 355 (8.96 %)	0.855192	284 175 (8.57 %)	0	439 878 (9.07 %)	0	43 361 (8.72 %)	2.3e-09	253 965 (9.92 %)	0	134 458 (8.92 %)	0.0808264	41 541 (8.21 %)	0
April	2 277 527 (8.27 %)	92 200 (8.09 %)	0	114 453 (8.24 %)	0.113127	45 750 (8.25 %)	0.460387	128 279 (8.08 %)	0	151 956 (8.29 %)	0.562167	259 779 (8.31 %)	0.0122863	92 028 (8.13 %)	1.36e-08	106 930 (8.18 %)	4.96551e-05	75 344 (8.31 %)	0.262374	106 322 (8.12 %)	0	270 193 (8.15 %)	0	404 409 (8.34 %)	1.98e-08	41 138 (8.27 %)	0.913872	221 200 (8.64 %)	0	125 597 (8.33 %)	0.0113036	41 949 (8.29 %)	0.649635
May	2 262 524 (8.22 %)	97 529 (8.56 %)	0	112 929 (8.13 %)	5.8303e-05	45 595 (8.22 %)	0.98985	131 950 (8.32 %)	6.3716e-06	147 039 (8.02 %)	0	254 961 (8.16 %)	1.70543e-05	92 312 (8.16 %)	0.0108499	109 975 (8.41 %)	0	74 282 (8.19 %)	0.279168	103 441 (7.90 %)	0	275 733 (8.31 %)	0	397 986 (8.21 %)	0.210047	42 125 (8.47 %)	1e-10	208 321 (8.13 %)	1.59e-07	124 305 (8.24 %)	0.268263	44 041 (8.71 %)	0
June	2 141 624 (7.78 %)	97 726 (8.57 %)	0	106 760 (7.68 %)	1.43342e-05	42 699 (7.70 %)	0.0193069	129 098 (8.14 %)	0	135 480 (7.39 %)	0	239 062 (7.65 %)	0	89 561 (7.91 %)	9.01e-08	105 806 (8.09 %)	0	68 838 (7.59 %)	0	96 373 (7.36 %)	0	265 980 (8.02 %)	0	374 810 (7.73 %)	1.732e-06	40 391 (8.12 %)	0	189 999 (7.42 %)	0	115 560 (7.66 %)	3.78e-08	43 481 (8.59 %)	0
July	2 193 888 (7.97 %)	102 386 (8.98 %)	0	109 338 (7.87 %)	7.333e-06	43 569 (7.85 %)	0.00122979	134 075 (8.45 %)	0	139 227 (7.59 %)	0	245 268 (7.85 %)	0	93 752 (8.28 %)	0	108 664 (8.31 %)	0	69 991 (7.72 %)	0	99 234 (7.58 %)	0	274 720 (8.28 %)	0	380 761 (7.85 %)	0	41 886 (8.42 %)	0	187 200 (7.31 %)	0	117 898 (7.82 %)	0	45 919 (9.08 %)	0
August	2 180 819 (7.92 %)	100 413 (8.81 %)	0	107 851 (7.76 %)	0	43 744 (7.89 %)	0.298701	134 782 (8.49 %)	0	139 104 (7.58 %)	0	244 776 (7.83 %)	2e-10	92 299 (8.15 %)	0	109 089 (8.34 %)	0	68 858 (7.59 %)	0	99 892 (7.63 %)	0	278 127 (8.39 %)	0	375 781 (7.75 %)	0	41 743 (8.39 %)	0	181 868 (7.10 %)	0	117 497 (7.79 %)	1e-09	44 995 (8.89 %)	0
September	2 136 954 (7.76 %)	94 390 (8.28 %)	0	105 316 (7.58 %)	0	42 700 (7.70 %)	0.0629176	130 477 (8.22 %)	0	139 865 (7.63 %)	0	240 292 (7.69 %)	9.64e-08	87 941 (7.77 %)	0.818973	105 834 (8.09 %)	0	67 923 (7.49 %)	0	100 825 (7.70 %)	0.00459174	270 333 (8.15 %)	0	370 045 (7.63 %)	0	40 318 (8.11 %)	0	180 527 (7.05 %)	0	117 110 (7.77 %)	0.883552	43 058 (8.51 %)	0
October	2 282 168 (8.29 %)	97 604 (8.56 %)	0	113 426 (8.16 %)	2.62e-08	45 929 (8.28 %)	0.751153	135 796 (8.56 %)	0	151 998 (8.29 %)	0.871623	256 849 (8.22 %)	4.901e-07	93 095 (8.22 %)	0.0086937	110 478 (8.45 %)	0	74 508 (8.21 %)	0.00673933	111 380 (8.50 %)	0	283 325 (8.54 %)	0	398 249 (8.21 %)	0	41 521 (8.35 %)	0.148707	198 958 (7.77 %)	0	125 953 (8.35 %)	0.00451202	43 099 (8.52 %)	3e-09
November	2 272 227 (8.25 %)	92 830 (8.14 %)	1.13323e-05	115 959 (8.35 %)	5.69957e-05	45 943 (8.28 %)	0.460098	131 020 (8.26 %)	0.936886	153 989 (8.40 %)	0	256 410 (8.20 %)	0.000409097	93 543 (8.26 %)	0.719352	107 244 (8.20 %)	0.0264608	74 688 (8.23 %)	0.455977	113 888 (8.70 %)	0	274 942 (8.29 %)	0.0136025	401 042 (8.27 %)	0.231574	40 802 (8.20 %)	0.174705	202 504 (7.91 %)	0	127 115 (8.43 %)	0	40 308 (7.97 %)	0
December	2 462 884 (8.95 %)	94 844 (8.32 %)	0	127 494 (9.18 %)	0	49 894 (8.99 %)	0.219321	135 887 (8.56 %)	0	169 165 (9.22 %)	0	279 387 (8.94 %)	0.538088	102 070 (9.02 %)	0.00791521	112 008 (8.57 %)	0	83 940 (9.25 %)	0	124 608 (9.51 %)	0	287 071 (8.66 %)	0	443 128 (9.14 %)	0	42 512 (8.55 %)	0	233 933 (9.13 %)	0	136 109 (9.03 %)	0.000472692	40 834 (8.07 %)	0
Weekday of Death, n (%)
Monday	3 930 184 (14.28 %)	156 496 (13.73 %)	0	205 904 (14.82 %)	0	81 924 (14.77 %)	0	222 033 (13.99 %)	0	262 341 (14.30 %)	0.303118	447 004 (14.30 %)	0.23645	161 913 (14.31 %)	0.399754	182 743 (13.98 %)	0	134 051 (14.78 %)	0	187 017 (14.28 %)	0.961449	467 122 (14.08 %)	0	700 267 (14.44 %)	0	66 249 (13.32 %)	0	363 837 (14.21 %)	0.000503676	214 903 (14.25 %)	0.336299	76 380 (15.10 %)	0
Tuesday	3 903 672 (14.18 %)	153 808 (13.50 %)	0	197 719 (14.23 %)	0.0850536	79 655 (14.36 %)	0.000139793	224 237 (14.13 %)	0.0553062	260 013 (14.18 %)	0.843458	448 464 (14.35 %)	0	162 464 (14.35 %)	8.32e-08	184 710 (14.13 %)	0.067436	129 231 (14.25 %)	0.0723515	185 115 (14.14 %)	0.110588	469 059 (14.14 %)	0.0272048	691 708 (14.26 %)	2.88e-08	64 852 (13.04 %)	0	365 238 (14.26 %)	0.000153171	215 383 (14.28 %)	0.000237463	72 016 (14.24 %)	0.239161
Wednesday	3 912 291 (14.21 %)	154 565 (13.56 %)	0	195 185 (14.05 %)	1.33e-08	78 871 (14.22 %)	0.93227	226 649 (14.28 %)	0.0101637	260 826 (14.22 %)	0.74502	449 576 (14.38 %)	0	161 843 (14.30 %)	0.00750005	186 974 (14.30 %)	0.00336456	127 344 (14.04 %)	1.2781e-06	185 633 (14.17 %)	0.187708	473 245 (14.27 %)	0.00213351	691 082 (14.25 %)	0.0134889	66 439 (13.36 %)	0	367 718 (14.36 %)	0	215 734 (14.31 %)	0.000721234	70 607 (13.96 %)	2.053e-07
Thursday	3 918 662 (14.24 %)	155 683 (13.66 %)	0	194 812 (14.02 %)	0	78 222 (14.10 %)	0.00336034	228 252 (14.38 %)	4.75e-08	261 385 (14.25 %)	0.535794	447 687 (14.32 %)	4.0426e-06	161 942 (14.31 %)	0.0261301	188 218 (14.40 %)	9.07e-08	127 546 (14.06 %)	1.1495e-06	186 520 (14.24 %)	0.85744	475 574 (14.34 %)	1.31e-08	691 529 (14.26 %)	0.133188	68 358 (13.75 %)	0	367 541 (14.35 %)	4.13e-08	216 021 (14.33 %)	0.0012361	69 372 (13.72 %)	0
Friday	3 977 730 (14.45 %)	166 346 (14.60 %)	8.4578e-06	198 064 (14.26 %)	0	80 096 (14.44 %)	0.781234	229 491 (14.46 %)	0.698043	262 994 (14.34 %)	8.8953e-06	452 872 (14.49 %)	0.0478483	163 417 (14.44 %)	0.693915	190 368 (14.56 %)	0.000272399	129 498 (14.28 %)	1.4542e-06	188 236 (14.37 %)	0.00909263	481 132 (14.51 %)	0.00226561	701 278 (14.46 %)	0.579086	73 110 (14.70 %)	4.046e-07	373 684 (14.59 %)	0	217 493 (14.42 %)	0.321355	69 651 (13.77 %)	0
Saturday	3 980 014 (14.46 %)	180 676 (15.85 %)	0	199 641 (14.37 %)	0.00212124	79 278 (14.29 %)	0.000306289	230 588 (14.53 %)	0.00847744	264 620 (14.43 %)	0.215573	443 676 (14.19 %)	0	161 366 (14.26 %)	4e-10	189 866 (14.52 %)	0.0371744	129 795 (14.31 %)	3.42617e-05	189 722 (14.49 %)	0.368839	480 495 (14.49 %)	0.125127	693 367 (14.30 %)	0	82 255 (16.54 %)	0	366 544 (14.31 %)	0	215 941 (14.32 %)	6.169e-07	72 184 (14.27 %)	0.000136146
Sunday	3 901 875 (14.18 %)	172 154 (15.10 %)	0	197 908 (14.25 %)	0.0154949	76 687 (13.82 %)	0	225 589 (14.22 %)	0.134708	261 784 (14.27 %)	7.95996e-05	436 415 (13.96 %)	0	158 838 (14.03 %)	1.01281e-05	184 514 (14.11 %)	0.0345696	129 591 (14.29 %)	0.0020664	187 369 (14.31 %)	1.03498e-05	469 943 (14.17 %)	0.717644	680 657 (14.03 %)	0	76 017 (15.29 %)	0	356 504 (13.92 %)	0	212 377 (14.08 %)	0.000945639	75 528 (14.93 %)	0
Different Health Conditions at Death (number of codes on death certificate)
mean (SD)	3.04 (1.83)	3.64 (1.83)	0	2.72 (1.76)	0	3.43 (1.62)	0	2.10 (1.47)	0	3.19 (1.90)	0	4.03 (2.01)	0	3.63 (1.92)	0	2.08 (1.20)	0	2.48 (1.30)	0	2.34 (1.43)	0	2.49 (1.67)	0	3.22 (1.83)	0	4.62 (1.93)	0	3.06 (1.65)	0	2.90 (1.74)	0	3.31 (0.96)	0
1 health condition, n (%)	5 946 318 (21.60 %)	537 (0.05 %)	0	411 212 (29.60 %)	0	62 739 (11.31 %)	0	762 959 (48.08 %)	0	337 366 (18.40 %)	0	214 133 (6.85 %)	0	126 607 (11.19 %)	0	491 096 (37.56 %)	0	235 687 (25.98 %)	0	464 385 (35.46 %)	0	1 235 576 (37.25 %)	0	827 521 (17.06 %)	0	0 (0.00 %)	0	429 610 (16.77 %)	0	346 844 (23.00 %)	0	46 (0.01 %)	0
2 health conditions, n (%)	6 476 477 (23.53 %)	405 098 (35.54 %)	0	372 344 (26.80 %)	0	102 869 (18.54 %)	0	360 130 (22.69 %)	0	444 420 (24.23 %)	0	486 857 (15.58 %)	0	216 111 (19.09 %)	0	470 285 (35.97 %)	0	275 339 (30.35 %)	0	355 228 (27.12 %)	0	752 754 (22.70 %)	0	1 130 846 (23.32 %)	0	32 504 (6.53 %)	0	636 650 (24.86 %)	0	384 258 (25.48 %)	0	50 784 (10.04 %)	0
3 health conditions, n (%)	5 976 313 (21.71 %)	256 465 (22.50 %)	0	224 655 (16.17 %)	0	142 074 (25.61 %)	0	220 169 (13.87 %)	0	397 823 (21.69 %)	0.496493	706 712 (22.61 %)	0	265 710 (23.47 %)	0	193 116 (14.77 %)	0	218 998 (24.14 %)	0	247 057 (18.86 %)	0	562 032 (16.95 %)	0	1 102 812 (22.74 %)	0	145 035 (29.16 %)	0	642 258 (25.08 %)	0	327 339 (21.71 %)	0.925776	324 058 (64.05 %)	0
4 health conditions, n (%)	4 069 466 (14.78 %)	180 326 (15.82 %)	0	166 875 (12.01 %)	0	121 443 (21.89 %)	0	125 918 (7.94 %)	0	283 266 (15.45 %)	0	653 370 (20.90 %)	0	216 261 (19.11 %)	0	91 668 (7.01 %)	0	111 753 (12.32 %)	0	138 444 (10.57 %)	0	368 281 (11.10 %)	0	790 990 (16.31 %)	0	99 384 (19.98 %)	0	425 889 (16.63 %)	0	212 778 (14.11 %)	0	82 820 (16.37 %)	0
5 health conditions, n (%)	2 370 137 (8.61 %)	126 733 (11.12 %)	0	102 778 (7.40 %)	0	69 172 (12.47 %)	0	62 411 (3.93 %)	0	164 770 (8.98 %)	0	444 122 (14.21 %)	0	137 978 (12.19 %)	0	38 536 (2.95 %)	0	43 820 (4.83 %)	0	60 659 (4.63 %)	0	201 360 (6.07 %)	0	464 299 (9.57 %)	0	82 452 (16.58 %)	0	224 706 (8.77 %)	0	115 447 (7.66 %)	0	30 894 (6.11 %)	0
6 health conditions, n (%)	1 306 356 (4.75 %)	78 662 (6.90 %)	0	58 090 (4.18 %)	0	33 569 (6.05 %)	0	29 803 (1.88 %)	0	94 588 (5.16 %)	0	275 148 (8.80 %)	0	80 217 (7.09 %)	0	14 287 (1.09 %)	0	15 082 (1.66 %)	0	25 483 (1.95 %)	0	103 039 (3.11 %)	0	259 902 (5.36 %)	0	60 282 (12.12 %)	0	107 699 (4.21 %)	0	60 188 (3.99 %)	0	10 317 (2.04 %)	0
7 health conditions, n (%)	685 682 (2.49 %)	43 789 (3.84 %)	0	29 395 (2.12 %)	0	14 234 (2.57 %)	0.000302481	13 818 (0.87 %)	0	51 722 (2.82 %)	0	159 567 (5.10 %)	0	43 448 (3.84 %)	0	5 238 (0.40 %)	0	4 530 (0.50 %)	0	10 521 (0.80 %)	0	50 046 (1.51 %)	0	138 384 (2.85 %)	0	35 745 (7.19 %)	0	50 416 (1.97 %)	0	30 721 (2.04 %)	0	4 108 (0.81 %)	0
8 health conditions, n (%)	348 452 (1.27 %)	23 611 (2.07 %)	0	13 453 (0.97 %)	0	5 606 (1.01 %)	0	6 323 (0.40 %)	0	27 733 (1.51 %)	0	87 849 (2.81 %)	0	22 426 (1.98 %)	0	1 952 (0.15 %)	0	1 312 (0.14 %)	0	4 422 (0.34 %)	0	23 824 (0.72 %)	0	69 293 (1.43 %)	0	20 377 (4.10 %)	0	23 411 (0.91 %)	0	15 114 (1.00 %)	0	1 746 (0.35 %)	0
9 health conditions, n (%)	178 411 (0.65 %)	12 710 (1.12 %)	0	6 036 (0.43 %)	0	2 014 (0.36 %)	0	2 919 (0.18 %)	0	15 829 (0.86 %)	0	47 789 (1.53 %)	0	11 675 (1.03 %)	0	703 (0.05 %)	0	420 (0.05 %)	0	1 923 (0.15 %)	0	10 871 (0.33 %)	0	35 160 (0.72 %)	0	10 841 (2.18 %)	0	11 004 (0.43 %)	0	7 776 (0.52 %)	0	741 (0.15 %)	0
10 or more health conditions, n (%)	168 051 (0.61 %)	11 906 (1.04 %)	0	4 473 (0.32 %)	0	1 016 (0.18 %)	0	2 398 (0.15 %)	0	16 463 (0.90 %)	0	50 205 (1.61 %)	0	11 495 (1.02 %)	0	525 (0.04 %)	0	154 (0.02 %)	0	1 495 (0.11 %)	0	8 803 (0.27 %)	0	31 027 (0.64 %)	0	10 816 (2.17 %)	0	9 467 (0.37 %)	0	7 402 (0.49 %)	0	406 (0.08 %)	0
Multimorbid (2 or more different health conditions), n (%)	21 579 345 (78.40 %)	1 139 300 (99.95 %)	0	978 099 (70.40 %)	0	491 997 (88.69 %)	0	823 889 (51.92 %)	0	1 496 614 (81.60 %)	0	2 911 619 (93.15 %)	0	1 005 321 (88.81 %)	0	816 310 (62.44 %)	0	671 408 (74.02 %)	0	845 232 (64.54 %)	0	2 081 010 (62.75 %)	0	4 022 713 (82.94 %)	0	497 436 (100.00 %)	0	2 131 500 (83.23 %)	0	1 161 023 (77.00 %)	0	505 874 (99.99 %)	0
Health Conditions at Death, n (%)
Clostridium dificile infection	127 816 (0.46 %)	2 104 (0.18 %)	0	205 (0.01 %)	0	0 (0.00 %)	0	829 (0.05 %)	0	1 268 (0.07 %)	0	110 655 (3.54 %)	0	1 669 (0.15 %)	0	118 (0.01 %)	0	0 (0.00 %)	0	379 (0.03 %)	0	3 083 (0.09 %)	0	4 449 (0.09 %)	0	93 (0.02 %)	0	2 068 (0.08 %)	0	894 (0.06 %)	0	2 (0.00 %)	0
Other gastrointestinal infection	45 446 (0.17 %)	458 (0.04 %)	0	134 (0.01 %)	0	0 (0.00 %)	0	352 (0.02 %)	0	609 (0.03 %)	0	39 500 (1.26 %)	0	560 (0.05 %)	0	29 (0.00 %)	0	0 (0.00 %)	0	144 (0.01 %)	0	1 003 (0.03 %)	0	1 443 (0.03 %)	0	73 (0.01 %)	0	798 (0.03 %)	0	333 (0.02 %)	0	10 (0.00 %)	0
Tuberculosis	13 326 (0.05 %)	141 (0.01 %)	0	26 (0.00 %)	0	0 (0.00 %)	0	55 (0.00 %)	0	126 (0.01 %)	0	1 883 (0.06 %)	0	193 (0.02 %)	0	30 (0.00 %)	0	0 (0.00 %)	0	32 (0.00 %)	0	254 (0.01 %)	0	281 (0.01 %)	0	84 (0.02 %)	0	10 064 (0.39 %)	0	151 (0.01 %)	0	6 (0.00 %)	0
Staphylococcal infection	36 129 (0.13 %)	625 (0.05 %)	0	61 (0.00 %)	0	0 (0.00 %)	0	164 (0.01 %)	0	279 (0.02 %)	0	27 965 (0.89 %)	0	696 (0.06 %)	0	58 (0.00 %)	0	0 (0.00 %)	0	89 (0.01 %)	0	956 (0.03 %)	0	3 399 (0.07 %)	0	68 (0.01 %)	0	1 203 (0.05 %)	0	564 (0.04 %)	0	2 (0.00 %)	0
Streptococcal/enterococcal infection	11 364 (0.04 %)	104 (0.01 %)	0	14 (0.00 %)	0	0 (0.00 %)	0	84 (0.01 %)	0	50 (0.00 %)	0	8 803 (0.28 %)	0	360 (0.03 %)	3.962e-07	12 (0.00 %)	0	0 (0.00 %)	0	14 (0.00 %)	0	548 (0.02 %)	0	784 (0.02 %)	0	31 (0.01 %)	0	381 (0.01 %)	0	175 (0.01 %)	0	4 (0.00 %)	0
Other bacterial infection	90 969 (0.33 %)	929 (0.08 %)	0	123 (0.01 %)	0	0 (0.00 %)	0	1 083 (0.07 %)	0	628 (0.03 %)	0	66 246 (2.12 %)	0	4 134 (0.37 %)	0	123 (0.01 %)	0	0 (0.00 %)	0	337 (0.03 %)	0	6 302 (0.19 %)	0	6 356 (0.13 %)	0	142 (0.03 %)	0	3 463 (0.14 %)	0	1 081 (0.07 %)	0	22 (0.00 %)	0
Streptococcal sepsis	15 482 (0.06 %)	142 (0.01 %)	0	20 (0.00 %)	0	0 (0.00 %)	0	35 (0.00 %)	0	22 (0.00 %)	0	14 065 (0.45 %)	0	221 (0.02 %)	0	21 (0.00 %)	0	0 (0.00 %)	0	32 (0.00 %)	0	416 (0.01 %)	0	253 (0.01 %)	0	35 (0.01 %)	0	100 (0.00 %)	0	117 (0.01 %)	0	3 (0.00 %)	0
Staphylococcal sepsis	37 540 (0.14 %)	330 (0.03 %)	0	5 (0.00 %)	0	0 (0.00 %)	0	21 (0.00 %)	0	96 (0.01 %)	0	36 060 (1.15 %)	0	306 (0.03 %)	0	3 (0.00 %)	0	0 (0.00 %)	0	26 (0.00 %)	0	159 (0.00 %)	0	228 (0.00 %)	0	49 (0.01 %)	0	88 (0.00 %)	0	167 (0.01 %)	0	2 (0.00 %)	0
Other sepsis	1 846 218 (6.71 %)	26 173 (2.30 %)	0	8 085 (0.58 %)	0	40 640 (7.33 %)	0	47 163 (2.97 %)	0	71 300 (3.89 %)	0	928 535 (29.71 %)	0	105 240 (9.30 %)	0	12 786 (0.98 %)	0	12 022 (1.33 %)	0	23 089 (1.76 %)	0	138 079 (4.16 %)	0	138 151 (2.85 %)	0	2 304 (0.46 %)	0	259 471 (10.13 %)	0	32 920 (2.18 %)	0	260 (0.05 %)	0
Viral hepatitis	216 472 (0.79 %)	2 213 (0.19 %)	0	991 (0.07 %)	0	73 (0.01 %)	0	15 988 (1.01 %)	0	2 179 (0.12 %)	0	24 649 (0.79 %)	0.648969	143 285 (12.66 %)	0	324 (0.02 %)	0	8 (0.00 %)	0	417 (0.03 %)	0	7 309 (0.22 %)	0	10 009 (0.21 %)	0	3 382 (0.68 %)	0	3 655 (0.14 %)	0	1 842 (0.12 %)	0	148 (0.03 %)	0
HIV	110 709 (0.40 %)	303 (0.03 %)	0	127 (0.01 %)	0	0 (0.00 %)	0	154 (0.01 %)	0	114 (0.01 %)	0	105 067 (3.36 %)	0	1 386 (0.12 %)	0	181 (0.01 %)	0	0 (0.00 %)	0	143 (0.01 %)	0	856 (0.03 %)	0	803 (0.02 %)	0	623 (0.13 %)	0	304 (0.01 %)	0	598 (0.04 %)	0	50 (0.01 %)	0
Other viral infection	43 133 (0.16 %)	370 (0.03 %)	0	93 (0.01 %)	0	0 (0.00 %)	0	66 (0.00 %)	0	310 (0.02 %)	0	37 704 (1.21 %)	0	351 (0.03 %)	0	18 (0.00 %)	0	0 (0.00 %)	0	372 (0.03 %)	0	1 758 (0.05 %)	0	613 (0.01 %)	0	74 (0.01 %)	0	726 (0.03 %)	0	625 (0.04 %)	0	53 (0.01 %)	0
Mycosis	46 558 (0.17 %)	341 (0.03 %)	0	53 (0.00 %)	0	0 (0.00 %)	0	525 (0.03 %)	0	300 (0.02 %)	0	28 480 (0.91 %)	0	2 302 (0.20 %)	0	65 (0.00 %)	0	0 (0.00 %)	0	126 (0.01 %)	0	7 174 (0.22 %)	0	2 550 (0.05 %)	0	82 (0.02 %)	0	3 741 (0.15 %)	0	813 (0.05 %)	0	6 (0.00 %)	0
Protozoal infection	8 441 (0.03 %)	15 (0.00 %)	0	2 (0.00 %)	0	0 (0.00 %)	0	4 (0.00 %)	0	7 (0.00 %)	0	5 795 (0.19 %)	0	26 (0.00 %)	0	6 (0.00 %)	0	0 (0.00 %)	0	4 (0.00 %)	0	261 (0.01 %)	0	34 (0.00 %)	0	10 (0.00 %)	0	2 226 (0.09 %)	0	50 (0.00 %)	0	1 (0.00 %)	0
Other infection	42 205 (0.15 %)	1 255 (0.11 %)	0	222 (0.02 %)	0	140 (0.03 %)	0	877 (0.06 %)	0	946 (0.05 %)	0	11 292 (0.36 %)	0	1 802 (0.16 %)	0.103234	60 (0.00 %)	0	0 (0.00 %)	0	411 (0.03 %)	0	3 618 (0.11 %)	0	3 949 (0.08 %)	0	119 (0.02 %)	0	16 765 (0.65 %)	0	722 (0.05 %)	0	27 (0.01 %)	0
Oral cancer	115 653 (0.42 %)	365 (0.03 %)	0	137 (0.01 %)	0	0 (0.00 %)	0	296 (0.02 %)	0	258 (0.01 %)	0	2 608 (0.08 %)	0	395 (0.03 %)	0	845 (0.06 %)	0	0 (0.00 %)	0	152 (0.01 %)	0	109 466 (3.30 %)	0	412 (0.01 %)	0	119 (0.02 %)	0	238 (0.01 %)	0	263 (0.02 %)	0	99 (0.02 %)	0
Oesophageal cancer	173 389 (0.63 %)	483 (0.04 %)	0	126 (0.01 %)	0	0 (0.00 %)	0	2 493 (0.16 %)	0	985 (0.05 %)	0	6 327 (0.20 %)	0	1 198 (0.11 %)	0	397 (0.03 %)	0	0 (0.00 %)	0	113 (0.01 %)	0	155 493 (4.69 %)	0	2 560 (0.05 %)	0	76 (0.02 %)	0	2 552 (0.10 %)	0	491 (0.03 %)	0	95 (0.02 %)	0
Stomach cancer	134 844 (0.49 %)	270 (0.02 %)	0	96 (0.01 %)	0	0 (0.00 %)	0	124 598 (7.85 %)	0	611 (0.03 %)	0	3 403 (0.11 %)	0	818 (0.07 %)	0	71 (0.01 %)	0	0 (0.00 %)	0	80 (0.01 %)	0	2 131 (0.06 %)	0	1 546 (0.03 %)	0	32 (0.01 %)	0	770 (0.03 %)	0	373 (0.02 %)	0	45 (0.01 %)	0
Small intestinal cancer	17 055 (0.06 %)	12 (0.00 %)	0	0 (0.00 %)	0	0 (0.00 %)	0	16 579 (1.04 %)	0	15 (0.00 %)	0	262 (0.01 %)	0	102 (0.01 %)	0	1 (0.00 %)	0	0 (0.00 %)	0	4 (0.00 %)	0	25 (0.00 %)	0	27 (0.00 %)	0	0 (0.00 %)	0	3 (0.00 %)	0	22 (0.00 %)	0	3 (0.00 %)	0
Colon cancer	562 028 (2.04 %)	2 470 (0.22 %)	0	2 629 (0.19 %)	0	0 (0.00 %)	0	437 475 (27.57 %)	0	5 888 (0.32 %)	0	35 215 (1.13 %)	0	10 105 (0.89 %)	0	451 (0.03 %)	0	0 (0.00 %)	0	2 362 (0.18 %)	0	31 441 (0.95 %)	0	22 896 (0.47 %)	0	214 (0.04 %)	0	6 096 (0.24 %)	0	4 571 (0.30 %)	0	215 (0.04 %)	0
Rectal cancer	130 078 (0.47 %)	417 (0.04 %)	0	113 (0.01 %)	0	0 (0.00 %)	0	121 236 (7.64 %)	0	425 (0.02 %)	0	4 452 (0.14 %)	0	431 (0.04 %)	0	90 (0.01 %)	0	0 (0.00 %)	0	98 (0.01 %)	0	1 554 (0.05 %)	0	629 (0.01 %)	0	35 (0.01 %)	0	206 (0.01 %)	0	359 (0.02 %)	0	33 (0.01 %)	0
Liver cancer	478 849 (1.74 %)	1 315 (0.12 %)	0	773 (0.06 %)	0	0 (0.00 %)	0	318 041 (20.04 %)	0	2 879 (0.16 %)	0	17 415 (0.56 %)	0	47 232 (4.17 %)	0	565 (0.04 %)	0	0 (0.00 %)	0	698 (0.05 %)	0	74 352 (2.24 %)	0	9 903 (0.20 %)	0	208 (0.04 %)	0	3 294 (0.13 %)	0	2 060 (0.14 %)	0	114 (0.02 %)	0
Gallbladder cancer	24 369 (0.09 %)	27 (0.00 %)	0	11 (0.00 %)	0	0 (0.00 %)	0	23 716 (1.49 %)	0	34 (0.00 %)	0	307 (0.01 %)	0	75 (0.01 %)	0	6 (0.00 %)	0	0 (0.00 %)	0	16 (0.00 %)	0	78 (0.00 %)	0	52 (0.00 %)	0	1 (0.00 %)	0	20 (0.00 %)	0	22 (0.00 %)	0	4 (0.00 %)	0
Pancreas cancer	433 759 (1.58 %)	960 (0.08 %)	0	591 (0.04 %)	0	0 (0.00 %)	0	383 161 (24.15 %)	0	2 509 (0.14 %)	0	13 929 (0.45 %)	0	7 335 (0.65 %)	0	93 (0.01 %)	0	0 (0.00 %)	0	845 (0.06 %)	0	8 774 (0.26 %)	0	11 071 (0.23 %)	0	96 (0.02 %)	0	2 707 (0.11 %)	0	1 550 (0.10 %)	0	138 (0.03 %)	0
Other cancer of digestive system	50 266 (0.18 %)	60 (0.01 %)	0	6 (0.00 %)	0	0 (0.00 %)	0	49 112 (3.09 %)	0	89 (0.00 %)	0	442 (0.01 %)	0	168 (0.01 %)	0	5 (0.00 %)	0	0 (0.00 %)	0	7 (0.00 %)	0	190 (0.01 %)	0	93 (0.00 %)	0	5 (0.00 %)	0	8 (0.00 %)	0	71 (0.00 %)	0	10 (0.00 %)	0
Laryngeal cancer	53 070 (0.19 %)	164 (0.01 %)	0	67 (0.00 %)	0	0 (0.00 %)	0	150 (0.01 %)	0	101 (0.01 %)	0	1 285 (0.04 %)	0	195 (0.02 %)	0	50 259 (3.84 %)	0	0 (0.00 %)	0	41 (0.00 %)	0	183 (0.01 %)	0	188 (0.00 %)	0	63 (0.01 %)	0	230 (0.01 %)	0	116 (0.01 %)	0	28 (0.01 %)	0
Lung cancer	2 005 319 (7.29 %)	7 657 (0.67 %)	0	14 264 (1.03 %)	0	7 508 (1.35 %)	0	71 497 (4.51 %)	0	28 976 (1.58 %)	0	68 100 (2.18 %)	0	21 038 (1.86 %)	0	1 262 004 (96.53 %)	0	7 146 (0.79 %)	0	7 208 (0.55 %)	0	328 719 (9.91 %)	0	82 421 (1.70 %)	0	674 (0.14 %)	0	75 787 (2.96 %)	0	21 781 (1.44 %)	0	539 (0.11 %)	0
Other respiratory cancer	9 039 (0.03 %)	32 (0.00 %)	0	5 (0.00 %)	0	0 (0.00 %)	0	143 (0.01 %)	0	45 (0.00 %)	0	223 (0.01 %)	0	22 (0.00 %)	0	124 (0.01 %)	0	0 (0.00 %)	0	8 (0.00 %)	0	8 219 (0.25 %)	0	87 (0.00 %)	0	3 (0.00 %)	0	60 (0.00 %)	0	65 (0.00 %)	0	3 (0.00 %)	0
Pleural cancer	33 189 (0.12 %)	47 (0.00 %)	0	4 (0.00 %)	0	0 (0.00 %)	0	295 (0.02 %)	0	49 (0.00 %)	0	260 (0.01 %)	0	57 (0.01 %)	0	0 (0.00 %)	0	0 (0.00 %)	0	4 (0.00 %)	0	31 733 (0.96 %)	0	677 (0.01 %)	0	0 (0.00 %)	0	22 (0.00 %)	0	39 (0.00 %)	0	2 (0.00 %)	0
Bone cancer	165 981 (0.60 %)	655 (0.06 %)	0	97 (0.01 %)	0	0 (0.00 %)	0	5 042 (0.32 %)	0	1 690 (0.09 %)	0	2 607 (0.08 %)	0	460 (0.04 %)	0	460 (0.04 %)	0	0 (0.00 %)	0	124 (0.01 %)	0	152 658 (4.60 %)	0	1 016 (0.02 %)	0	38 (0.01 %)	0	361 (0.01 %)	0	721 (0.05 %)	0	52 (0.01 %)	0
Melanoma	112 027 (0.41 %)	377 (0.03 %)	0	88 (0.01 %)	0	0 (0.00 %)	0	1 311 (0.08 %)	0	841 (0.05 %)	0	2 254 (0.07 %)	0	338 (0.03 %)	0	55 (0.00 %)	0	0 (0.00 %)	0	151 (0.01 %)	0	103 860 (3.13 %)	0	1 371 (0.03 %)	0	35 (0.01 %)	0	509 (0.02 %)	0	804 (0.05 %)	0	33 (0.01 %)	0
Other skin cancer	53 486 (0.19 %)	376 (0.03 %)	0	94 (0.01 %)	0	0 (0.00 %)	0	489 (0.03 %)	0	607 (0.03 %)	0	1 686 (0.05 %)	0	241 (0.02 %)	0	132 (0.01 %)	0	0 (0.00 %)	0	137 (0.01 %)	0	48 717 (1.47 %)	0	477 (0.01 %)	0	19 (0.00 %)	0	196 (0.01 %)	0	297 (0.02 %)	0	18 (0.00 %)	0
Mesothelioma	29 929 (0.11 %)	109 (0.01 %)	0	20 (0.00 %)	0	0 (0.00 %)	0	264 (0.02 %)	0	150 (0.01 %)	0	551 (0.02 %)	0	76 (0.01 %)	0	13 (0.00 %)	0	0 (0.00 %)	0	22 (0.00 %)	0	27 089 (0.82 %)	0	533 (0.01 %)	0	9 (0.00 %)	0	1 008 (0.04 %)	0	67 (0.00 %)	0	18 (0.00 %)	0
Peritoneal cancer	44 716 (0.16 %)	65 (0.01 %)	0	13 (0.00 %)	0	0 (0.00 %)	0	41 941 (2.64 %)	0	66 (0.00 %)	0	795 (0.03 %)	0	169 (0.01 %)	0	28 (0.00 %)	0	0 (0.00 %)	0	28 (0.00 %)	0	1 214 (0.04 %)	0	228 (0.00 %)	0	5 (0.00 %)	0	31 (0.00 %)	0	132 (0.01 %)	0	1 (0.00 %)	0
Other soft tissue cancer	56 989 (0.21 %)	168 (0.01 %)	0	32 (0.00 %)	0	0 (0.00 %)	0	1 153 (0.07 %)	0	301 (0.02 %)	0	3 173 (0.10 %)	0	207 (0.02 %)	0	27 (0.00 %)	0	0 (0.00 %)	0	38 (0.00 %)	0	50 311 (1.52 %)	0	844 (0.02 %)	0	28 (0.01 %)	0	470 (0.02 %)	0	223 (0.01 %)	0	14 (0.00 %)	0
Breast cancer	556 106 (2.02 %)	3 461 (0.30 %)	0	3 068 (0.22 %)	0	0 (0.00 %)	0	19 933 (1.26 %)	0	9 664 (0.53 %)	0	23 485 (0.75 %)	0	5 414 (0.48 %)	0	198 (0.02 %)	0	0 (0.00 %)	0	2 588 (0.20 %)	0	450 540 (13.58 %)	0	23 871 (0.49 %)	0	344 (0.07 %)	0	7 325 (0.29 %)	0	6 152 (0.41 %)	0	63 (0.01 %)	0
Vulvar/vaginal cancer	18 350 (0.07 %)	85 (0.01 %)	0	12 (0.00 %)	0	0 (0.00 %)	0	185 (0.01 %)	0	109 (0.01 %)	0	375 (0.01 %)	0	42 (0.00 %)	0	12 (0.00 %)	0	0 (0.00 %)	0	24 (0.00 %)	0	17 340 (0.52 %)	0	80 (0.00 %)	0	5 (0.00 %)	0	26 (0.00 %)	0	55 (0.00 %)	0	0 (0.00 %)	0
Uterine cancer	159 426 (0.58 %)	472 (0.04 %)	0	110 (0.01 %)	0	0 (0.00 %)	0	3 295 (0.21 %)	0	1 169 (0.06 %)	0	4 711 (0.15 %)	0	528 (0.05 %)	0	34 (0.00 %)	0	0 (0.00 %)	0	173 (0.01 %)	0	145 101 (4.38 %)	0	2 333 (0.05 %)	0	71 (0.01 %)	0	833 (0.03 %)	0	585 (0.04 %)	0	11 (0.00 %)	0
Ovarian cancer	172 763 (0.63 %)	402 (0.04 %)	0	75 (0.01 %)	0	0 (0.00 %)	0	162 692 (10.25 %)	0	661 (0.04 %)	0	3 068 (0.10 %)	0	307 (0.03 %)	0	17 (0.00 %)	0	0 (0.00 %)	0	145 (0.01 %)	0	2 885 (0.09 %)	0	1 374 (0.03 %)	0	68 (0.01 %)	0	643 (0.03 %)	0	409 (0.03 %)	0	17 (0.00 %)	0
Other cancer of female genital organs	5 161 (0.02 %)	14 (0.00 %)	0	0 (0.00 %)	0	0 (0.00 %)	0	304 (0.02 %)	0.699196	14 (0.00 %)	0	113 (0.00 %)	0	4 (0.00 %)	0	0 (0.00 %)	0	0 (0.00 %)	0	8 (0.00 %)	0	4 621 (0.14 %)	0	40 (0.00 %)	0	1 (0.00 %)	0	19 (0.00 %)	0	22 (0.00 %)	0	1 (0.00 %)	0
Prostate cancer	443 832 (1.61 %)	4 090 (0.36 %)	0	1 355 (0.10 %)	0	0 (0.00 %)	0	4 247 (0.27 %)	0	6 163 (0.34 %)	0	21 670 (0.69 %)	0	5 099 (0.45 %)	0	672 (0.05 %)	0	0 (0.00 %)	0	5 684 (0.43 %)	0	361 473 (10.90 %)	0	21 877 (0.45 %)	0	175 (0.04 %)	0	6 210 (0.24 %)	0	4 661 (0.31 %)	0	456 (0.09 %)	0
Other cancer of male genital organs	9 849 (0.04 %)	49 (0.00 %)	0	15 (0.00 %)	0	0 (0.00 %)	0	134 (0.01 %)	0	56 (0.00 %)	0	457 (0.01 %)	0	73 (0.01 %)	0	15 (0.00 %)	0	0 (0.00 %)	0	13 (0.00 %)	0	8 487 (0.26 %)	0	206 (0.00 %)	0	81 (0.02 %)	0	166 (0.01 %)	0	81 (0.01 %)	0	16 (0.00 %)	0
Renal cancer	179 131 (0.65 %)	800 (0.07 %)	0	241 (0.02 %)	0	0 (0.00 %)	0	2 762 (0.17 %)	0	1 624 (0.09 %)	0	6 731 (0.22 %)	0	1 443 (0.13 %)	0	126 (0.01 %)	0	0 (0.00 %)	0	320 (0.02 %)	0	155 513 (4.69 %)	0	6 126 (0.13 %)	0	107 (0.02 %)	0	2 096 (0.08 %)	0	1 158 (0.08 %)	0	84 (0.02 %)	0
Bladder cancer	217 657 (0.79 %)	1 112 (0.10 %)	0	350 (0.03 %)	0	0 (0.00 %)	0	2 579 (0.16 %)	0	2 394 (0.13 %)	0	9 378 (0.30 %)	0	1 123 (0.10 %)	0	306 (0.02 %)	0	0 (0.00 %)	0	423 (0.03 %)	0	190 761 (5.75 %)	0	5 323 (0.11 %)	0	59 (0.01 %)	0	2 215 (0.09 %)	0	1 532 (0.10 %)	0	102 (0.02 %)	0
Other cancer of urinary system	9 210 (0.03 %)	0 (0.00 %)	0	0 (0.00 %)	0	0 (0.00 %)	0	0 (0.00 %)	0	0 (0.00 %)	0	3 (0.00 %)	0	0 (0.00 %)	0	0 (0.00 %)	0	0 (0.00 %)	0	0 (0.00 %)	0	9 206 (0.28 %)	0	0 (0.00 %)	0	0 (0.00 %)	0	0 (0.00 %)	0	1 (0.00 %)	0	0 (0.00 %)	0
Brain cancer	331 083 (1.20 %)	965 (0.08 %)	0	148 (0.01 %)	0	0 (0.00 %)	0	5 219 (0.33 %)	0	2 219 (0.12 %)	0	9 236 (0.30 %)	0	952 (0.08 %)	0	389 (0.03 %)	0	0 (0.00 %)	0	244 (0.02 %)	0	296 268 (8.93 %)	0	3 612 (0.07 %)	0	76 (0.02 %)	0	2 502 (0.10 %)	0	9 184 (0.61 %)	0	69 (0.01 %)	0
Thyroid cancer	24 326 (0.09 %)	137 (0.01 %)	0	20 (0.00 %)	0	0 (0.00 %)	0	255 (0.02 %)	0	334 (0.02 %)	0	1 048 (0.03 %)	0	117 (0.01 %)	0	69 (0.01 %)	0	0 (0.00 %)	0	61 (0.00 %)	0	20 829 (0.63 %)	0	655 (0.01 %)	0	32 (0.01 %)	0	596 (0.02 %)	0	158 (0.01 %)	0	15 (0.00 %)	0
Hodgkin lymphoma	18 426 (0.07 %)	33 (0.00 %)	0	0 (0.00 %)	0	0 (0.00 %)	0	19 (0.00 %)	0	33 (0.00 %)	0	17 577 (0.56 %)	0	59 (0.01 %)	0	0 (0.00 %)	0	0 (0.00 %)	0	10 (0.00 %)	0	474 (0.01 %)	0	121 (0.00 %)	0	17 (0.00 %)	0	30 (0.00 %)	0	50 (0.00 %)	0	3 (0.00 %)	0
Non-Hodgkin lymphoma	307 025 (1.12 %)	1 649 (0.14 %)	0	318 (0.02 %)	0	0 (0.00 %)	0	5 058 (0.32 %)	0	2 687 (0.15 %)	0	21 306 (0.68 %)	0	3 033 (0.27 %)	0	375 (0.03 %)	0	0 (0.00 %)	0	422 (0.03 %)	0	259 093 (7.81 %)	0	6 873 (0.14 %)	0	280 (0.06 %)	0	4 090 (0.16 %)	0	1 729 (0.11 %)	0	112 (0.02 %)	0
Myeloma	147 721 (0.54 %)	1 217 (0.11 %)	0	172 (0.01 %)	0	0 (0.00 %)	0	253 (0.02 %)	0	1 069 (0.06 %)	0	6 414 (0.21 %)	0	394 (0.03 %)	0	50 (0.00 %)	0	0 (0.00 %)	0	153 (0.01 %)	0	135 265 (4.08 %)	0	1 407 (0.03 %)	0	33 (0.01 %)	0	733 (0.03 %)	0	527 (0.03 %)	0	34 (0.01 %)	0
Lymphoid leukaemia	99 113 (0.36 %)	543 (0.05 %)	0	166 (0.01 %)	0	0 (0.00 %)	0	168 (0.01 %)	0	320 (0.02 %)	0	2 340 (0.07 %)	0	276 (0.02 %)	0	76 (0.01 %)	0	0 (0.00 %)	0	230 (0.02 %)	0	93 205 (2.81 %)	0	744 (0.02 %)	0	25 (0.01 %)	0	639 (0.02 %)	0	372 (0.02 %)	0	9 (0.00 %)	0
Myeloid leukaemia	135 817 (0.49 %)	397 (0.03 %)	0	105 (0.01 %)	0	0 (0.00 %)	0	60 (0.00 %)	0	178 (0.01 %)	0	1 754 (0.06 %)	0	216 (0.02 %)	0	48 (0.00 %)	0	0 (0.00 %)	0	103 (0.01 %)	0	131 420 (3.96 %)	0	843 (0.02 %)	0	22 (0.00 %)	0	193 (0.01 %)	0	468 (0.03 %)	0	10 (0.00 %)	0
Other leukaemia	73 122 (0.27 %)	10 (0.00 %)	0	0 (0.00 %)	0	0 (0.00 %)	0	7 (0.00 %)	0	45 (0.00 %)	0	69 (0.00 %)	0	12 (0.00 %)	0	0 (0.00 %)	0	0 (0.00 %)	0	0 (0.00 %)	0	72 827 (2.20 %)	0	104 (0.00 %)	0	10 (0.00 %)	0	4 (0.00 %)	0	32 (0.00 %)	0	2 (0.00 %)	0
Other cancer	754 513 (2.74 %)	3 408 (0.30 %)	0	3 730 (0.27 %)	0	49 (0.01 %)	0	109 540 (6.90 %)	0	10 557 (0.58 %)	0	37 393 (1.20 %)	0	13 593 (1.20 %)	0	3 098 (0.24 %)	0	0 (0.00 %)	0	1 925 (0.15 %)	0	523 268 (15.78 %)	0	29 204 (0.60 %)	0	376 (0.08 %)	0	10 795 (0.42 %)	0	6 995 (0.46 %)	0	582 (0.12 %)	0
Benign tumor	29 749 (0.11 %)	142 (0.01 %)	0	0 (0.00 %)	0	0 (0.00 %)	0	17 (0.00 %)	0	203 (0.01 %)	0	27 907 (0.89 %)	0	185 (0.02 %)	0	0 (0.00 %)	0	0 (0.00 %)	0	33 (0.00 %)	0	40 (0.00 %)	0	180 (0.00 %)	0	71 (0.01 %)	0	35 (0.00 %)	0	918 (0.06 %)	0	18 (0.00 %)	0
Other neoplasm	254 607 (0.92 %)	2 568 (0.23 %)	0	436 (0.03 %)	0	0 (0.00 %)	0	2 679 (0.17 %)	0	2 808 (0.15 %)	0	13 626 (0.44 %)	0	2 013 (0.18 %)	0	207 (0.02 %)	0	0 (0.00 %)	0	510 (0.04 %)	0	215 210 (6.49 %)	0	7 737 (0.16 %)	0	154 (0.03 %)	0	2 888 (0.11 %)	0	3 677 (0.24 %)	0	94 (0.02 %)	0
Anaemia	580 672 (2.11 %)	11 296 (0.99 %)	0	17 228 (1.24 %)	0	23 130 (4.17 %)	0	27 960 (1.76 %)	0	50 233 (2.74 %)	0	106 189 (3.40 %)	0	57 003 (5.04 %)	0	8 400 (0.64 %)	0	6 737 (0.74 %)	0	14 809 (1.13 %)	0	101 152 (3.05 %)	0	101 071 (2.08 %)	1.39739e-05	900 (0.18 %)	0	38 218 (1.49 %)	0	16 279 (1.08 %)	0	67 (0.01 %)	0
Defibrination syndrome	35 423 (0.13 %)	536 (0.05 %)	0	162 (0.01 %)	0	189 (0.03 %)	0	1 260 (0.08 %)	0	338 (0.02 %)	0	16 032 (0.51 %)	0	5 449 (0.48 %)	0	348 (0.03 %)	0	196 (0.02 %)	0	85 (0.01 %)	0	4 465 (0.13 %)	0.001304	3 360 (0.07 %)	0	91 (0.02 %)	0	1 834 (0.07 %)	0	1 057 (0.07 %)	0	21 (0.00 %)	0
Other coagulation defect	75 342 (0.27 %)	2 477 (0.22 %)	0	825 (0.06 %)	0	733 (0.13 %)	0	2 191 (0.14 %)	0	1 262 (0.07 %)	0	15 473 (0.50 %)	0	18 403 (1.63 %)	0	565 (0.04 %)	0	561 (0.06 %)	0	333 (0.03 %)	0	5 259 (0.16 %)	0	12 634 (0.26 %)	8e-10	356 (0.07 %)	0	3 261 (0.13 %)	0	10 982 (0.73 %)	0	27 (0.01 %)	0
Thrombocytopenia	70 125 (0.25 %)	1 606 (0.14 %)	0	979 (0.07 %)	0	1 007 (0.18 %)	0	1 892 (0.12 %)	0	2 107 (0.11 %)	0	13 866 (0.44 %)	0	9 629 (0.85 %)	0	908 (0.07 %)	0	461 (0.05 %)	0	610 (0.05 %)	0	17 782 (0.54 %)	0	8 699 (0.18 %)	0	127 (0.03 %)	0	4 120 (0.16 %)	0	6 328 (0.42 %)	0	4 (0.00 %)	0
Agranulocytosis	31 011 (0.11 %)	93 (0.01 %)	0	112 (0.01 %)	0	83 (0.01 %)	0	2 186 (0.14 %)	0	365 (0.02 %)	0	7 994 (0.26 %)	0	585 (0.05 %)	0	1 114 (0.09 %)	0	35 (0.00 %)	0	75 (0.01 %)	0	15 568 (0.47 %)	0	1 084 (0.02 %)	0	42 (0.01 %)	0	1 462 (0.06 %)	0	213 (0.01 %)	0	0 (0.00 %)	0
Other immune deficiency	27 703 (0.10 %)	295 (0.03 %)	0	137 (0.01 %)	0	0 (0.00 %)	0	539 (0.03 %)	0	432 (0.02 %)	0	15 591 (0.50 %)	0	980 (0.09 %)	1.4367e-06	41 (0.00 %)	0	0 (0.00 %)	0	152 (0.01 %)	0	4 924 (0.15 %)	0	2 016 (0.04 %)	0	83 (0.02 %)	0	2 036 (0.08 %)	0	476 (0.03 %)	0	1 (0.00 %)	0
Sarcoidosis	19 293 (0.07 %)	180 (0.02 %)	0	83 (0.01 %)	0	0 (0.00 %)	0	134 (0.01 %)	0	208 (0.01 %)	0	1 528 (0.05 %)	0	518 (0.05 %)	0	12 (0.00 %)	0	0 (0.00 %)	0	78 (0.01 %)	0	662 (0.02 %)	0	3 348 (0.07 %)	0.329596	162 (0.03 %)	0	12 168 (0.48 %)	0	208 (0.01 %)	0	4 (0.00 %)	0
Other blood disease	20 123 (0.07 %)	301 (0.03 %)	0	40 (0.00 %)	0	0 (0.00 %)	0	226 (0.01 %)	0	274 (0.01 %)	0	12 896 (0.41 %)	0	945 (0.08 %)	3.01383e-05	19 (0.00 %)	0	0 (0.00 %)	0	44 (0.00 %)	0	3 244 (0.10 %)	0	1 160 (0.02 %)	0	98 (0.02 %)	0	494 (0.02 %)	0	365 (0.02 %)	0	17 (0.00 %)	0
Hypothyroidism	229 947 (0.84 %)	4 790 (0.42 %)	0	14 239 (1.02 %)	0	3 606 (0.65 %)	0	6 961 (0.44 %)	0	71 945 (3.92 %)	0	30 993 (0.99 %)	0	6 243 (0.55 %)	0	1 606 (0.12 %)	0	1 452 (0.16 %)	0	15 779 (1.20 %)	0	19 112 (0.58 %)	0	32 748 (0.68 %)	0	389 (0.08 %)	0	9 402 (0.37 %)	0	10 611 (0.70 %)	0	71 (0.01 %)	0
Hyperthyroidism	16 190 (0.06 %)	200 (0.02 %)	0	98 (0.01 %)	0	0 (0.00 %)	0	69 (0.00 %)	0	13 656 (0.74 %)	0	838 (0.03 %)	0	164 (0.01 %)	0	18 (0.00 %)	0	0 (0.00 %)	0	96 (0.01 %)	0	210 (0.01 %)	0	442 (0.01 %)	0	45 (0.01 %)	0	125 (0.00 %)	0	222 (0.01 %)	0	7 (0.00 %)	0
Other thyroidal disorder	9 419 (0.03 %)	293 (0.03 %)	5.182e-07	522 (0.04 %)	0.0282855	80 (0.01 %)	0	224 (0.01 %)	0	1 251 (0.07 %)	0	1 265 (0.04 %)	2e-10	353 (0.03 %)	0.0747701	122 (0.01 %)	0	224 (0.02 %)	6.111e-07	293 (0.02 %)	0	845 (0.03 %)	0	2 500 (0.05 %)	0	161 (0.03 %)	0.475789	904 (0.04 %)	0.327261	358 (0.02 %)	0	24 (0.00 %)	0
Diabetes mellitus	2 648 300 (9.62 %)	49 207 (4.32 %)	0	284 944 (20.51 %)	0	162 713 (29.33 %)	0	79 106 (4.99 %)	0	163 621 (8.92 %)	0	364 801 (11.67 %)	0	94 793 (8.37 %)	0	33 089 (2.53 %)	0	116 288 (12.82 %)	0	76 878 (5.87 %)	0	171 350 (5.17 %)	0	719 292 (14.83 %)	0	9 904 (1.99 %)	0	164 588 (6.43 %)	0	156 585 (10.38 %)	0	1 141 (0.23 %)	0
Other glucose regulation disorder	22 785 (0.08 %)	485 (0.04 %)	0	600 (0.04 %)	0	1 142 (0.21 %)	0	622 (0.04 %)	0	1 073 (0.06 %)	0	4 766 (0.15 %)	0	1 540 (0.14 %)	0	89 (0.01 %)	0	403 (0.04 %)	0	200 (0.02 %)	0	935 (0.03 %)	0	8 680 (0.18 %)	0	528 (0.11 %)	7.3e-09	1 035 (0.04 %)	0	667 (0.04 %)	0	20 (0.00 %)	0
Malnutrition	250 710 (0.91 %)	5 242 (0.46 %)	0	1 668 (0.12 %)	0	2 473 (0.45 %)	0	12 893 (0.81 %)	0	65 081 (3.55 %)	0	73 203 (2.34 %)	0	13 267 (1.17 %)	0	2 631 (0.20 %)	0	304 (0.03 %)	0	13 969 (1.07 %)	0	22 959 (0.69 %)	0	17 599 (0.36 %)	0	290 (0.06 %)	0	14 282 (0.56 %)	0	4 825 (0.32 %)	0	24 (0.00 %)	0
Obesity	343 532 (1.25 %)	6 297 (0.55 %)	0	3 384 (0.24 %)	0	0 (0.00 %)	0	1 416 (0.09 %)	0	5 623 (0.31 %)	0	29 521 (0.94 %)	0	10 472 (0.93 %)	0	90 (0.01 %)	0	0 (0.00 %)	0	541 (0.04 %)	0	5 146 (0.16 %)	0	248 304 (5.12 %)	0	13 038 (2.62 %)	0	16 394 (0.64 %)	0	2 784 (0.18 %)	0	522 (0.10 %)	0
Lipidaemia	630 261 (2.29 %)	8 347 (0.73 %)	0	311 883 (22.45 %)	0	2 (0.00 %)	0	11 309 (0.71 %)	0	34 448 (1.88 %)	0	41 750 (1.34 %)	0	11 233 (0.99 %)	0	737 (0.06 %)	0	0 (0.00 %)	0	9 858 (0.75 %)	0	34 837 (1.05 %)	0	117 638 (2.43 %)	0	1 138 (0.23 %)	0	16 516 (0.64 %)	0	30 387 (2.02 %)	0	178 (0.04 %)	0
Disorder of mineral metabolism	35 788 (0.13 %)	431 (0.04 %)	0	478 (0.03 %)	0	1 899 (0.34 %)	0	1 811 (0.11 %)	1.05e-08	1 487 (0.08 %)	0	6 207 (0.20 %)	0	3 454 (0.31 %)	0	1 881 (0.14 %)	6.6397e-06	184 (0.02 %)	0	356 (0.03 %)	0	11 240 (0.34 %)	0	4 310 (0.09 %)	0	69 (0.01 %)	0	1 421 (0.06 %)	0	553 (0.04 %)	0	7 (0.00 %)	0
Amyloidosis	19 105 (0.07 %)	90 (0.01 %)	0	3 (0.00 %)	0	0 (0.00 %)	0	3 (0.00 %)	0	43 (0.00 %)	0	18 457 (0.59 %)	0	54 (0.00 %)	0	0 (0.00 %)	0	0 (0.00 %)	0	7 (0.00 %)	0	60 (0.00 %)	0	137 (0.00 %)	0	33 (0.01 %)	0	6 (0.00 %)	0	209 (0.01 %)	0	3 (0.00 %)	0
Volume depletion	203 002 (0.74 %)	4 158 (0.36 %)	0	422 (0.03 %)	0	0 (0.00 %)	0	2 914 (0.18 %)	0	5 190 (0.28 %)	0	171 195 (5.48 %)	0	2 761 (0.24 %)	0	255 (0.02 %)	0	0 (0.00 %)	0	1 935 (0.15 %)	0	5 279 (0.16 %)	0	4 447 (0.09 %)	0	441 (0.09 %)	0	2 027 (0.08 %)	0	1 955 (0.13 %)	0	23 (0.00 %)	0
Hypernatraemia	29 095 (0.11 %)	159 (0.01 %)	0	0 (0.00 %)	0	0 (0.00 %)	0	23 (0.00 %)	0	101 (0.01 %)	0	28 252 (0.90 %)	0	151 (0.01 %)	0	0 (0.00 %)	0	0 (0.00 %)	0	28 (0.00 %)	0	27 (0.00 %)	0	44 (0.00 %)	0	7 (0.00 %)	0	24 (0.00 %)	0	279 (0.02 %)	0	0 (0.00 %)	0
Hyponatreamia	32 278 (0.12 %)	803 (0.07 %)	0	586 (0.04 %)	0	444 (0.08 %)	0	1 159 (0.07 %)	0	2 850 (0.16 %)	0	7 939 (0.25 %)	0	3 037 (0.27 %)	0	1 024 (0.08 %)	0	322 (0.04 %)	0	576 (0.04 %)	0	3 192 (0.10 %)	0	5 827 (0.12 %)	0.0416261	117 (0.02 %)	0	3 166 (0.12 %)	0.00181174	1 230 (0.08 %)	0	6 (0.00 %)	0
Acid-base balance disorder	117 869 (0.43 %)	892 (0.08 %)	0	345 (0.02 %)	0	0 (0.00 %)	0	323 (0.02 %)	0	228 (0.01 %)	0	108 845 (3.48 %)	0	2 288 (0.20 %)	0	51 (0.00 %)	0	0 (0.00 %)	0	273 (0.02 %)	0	1 025 (0.03 %)	0	1 965 (0.04 %)	0	520 (0.10 %)	0	491 (0.02 %)	0	613 (0.04 %)	0	10 (0.00 %)	0
Hyperkalaemia	62 208 (0.23 %)	315 (0.03 %)	0	3 (0.00 %)	0	0 (0.00 %)	0	49 (0.00 %)	0	95 (0.01 %)	0	60 331 (1.93 %)	0	530 (0.05 %)	0	0 (0.00 %)	0	0 (0.00 %)	0	26 (0.00 %)	0	248 (0.01 %)	0	301 (0.01 %)	0	25 (0.01 %)	0	64 (0.00 %)	0	221 (0.01 %)	0	0 (0.00 %)	0
Hypokalaemia	12 865 (0.05 %)	233 (0.02 %)	0	335 (0.02 %)	0	275 (0.05 %)	0.323693	395 (0.02 %)	0	886 (0.05 %)	0.307956	4 223 (0.14 %)	0	847 (0.07 %)	0	129 (0.01 %)	0	197 (0.02 %)	0	264 (0.02 %)	0	884 (0.03 %)	0	3 019 (0.06 %)	0	67 (0.01 %)	0	695 (0.03 %)	0	412 (0.03 %)	0	4 (0.00 %)	0
Other metabolic disease	187 415 (0.68 %)	3 098 (0.27 %)	0	4 562 (0.33 %)	0	7 695 (1.39 %)	0	5 860 (0.37 %)	0	17 218 (0.94 %)	0	49 641 (1.59 %)	0	13 054 (1.15 %)	0	2 215 (0.17 %)	0	1 519 (0.17 %)	0	5 644 (0.43 %)	0	15 858 (0.48 %)	0	35 904 (0.74 %)	0	897 (0.18 %)	0	17 916 (0.70 %)	0.000136449	6 278 (0.42 %)	0	56 (0.01 %)	0
Dementia	2 287 046 (8.31 %)	66 665 (5.85 %)	0	35 981 (2.59 %)	0	40 714 (7.34 %)	0	23 106 (1.46 %)	0	1 203 616 (65.63 %)	0	288 376 (9.23 %)	0	30 599 (2.70 %)	0	10 735 (0.82 %)	0	29 971 (3.30 %)	0	115 844 (8.85 %)	0	83 133 (2.51 %)	0	182 719 (3.77 %)	0	442 (0.09 %)	0	92 426 (3.61 %)	0	82 367 (5.46 %)	0	352 (0.07 %)	0
Delirium	22 950 (0.08 %)	1 032 (0.09 %)	0.00680967	43 (0.00 %)	0	0 (0.00 %)	0	205 (0.01 %)	0	14 421 (0.79 %)	0	4 571 (0.15 %)	0	358 (0.03 %)	0	23 (0.00 %)	0	0 (0.00 %)	0	186 (0.01 %)	0	619 (0.02 %)	0	688 (0.01 %)	0	300 (0.06 %)	1.28e-08	279 (0.01 %)	0	215 (0.01 %)	0	10 (0.00 %)	0
Other organic mental disorder	47 865 (0.17 %)	923 (0.08 %)	0	175 (0.01 %)	0	0 (0.00 %)	0	96 (0.01 %)	0	959 (0.05 %)	0	42 860 (1.37 %)	0	448 (0.04 %)	0	30 (0.00 %)	0	0 (0.00 %)	0	369 (0.03 %)	0	306 (0.01 %)	0	450 (0.01 %)	0	285 (0.06 %)	0	198 (0.01 %)	0	513 (0.03 %)	0	253 (0.05 %)	0
Alcohol dependence	413 855 (1.50 %)	19 288 (1.69 %)	0	2 158 (0.16 %)	0	0 (0.00 %)	0	2 284 (0.14 %)	0	3 241 (0.18 %)	0	28 025 (0.90 %)	0	264 336 (23.35 %)	0	718 (0.05 %)	0	0 (0.00 %)	0	1 135 (0.09 %)	0	6 340 (0.19 %)	0	22 829 (0.47 %)	0	48 764 (9.80 %)	0	5 611 (0.22 %)	0	4 605 (0.31 %)	0	4 521 (0.89 %)	0
Opioid dependence	37 297 (0.14 %)	472 (0.04 %)	0	272 (0.02 %)	0	40 (0.01 %)	0	101 (0.01 %)	0	308 (0.02 %)	0	1 360 (0.04 %)	0	1 623 (0.14 %)	0.0198681	37 (0.00 %)	0	78 (0.01 %)	0	23 (0.00 %)	0	125 (0.00 %)	0	2 692 (0.06 %)	0	28 931 (5.82 %)	0	821 (0.03 %)	0	195 (0.01 %)	0	219 (0.04 %)	0
Cocaine dependence	29 885 (0.11 %)	926 (0.08 %)	0	183 (0.01 %)	0	10 (0.00 %)	0	105 (0.01 %)	0	188 (0.01 %)	0	1 306 (0.04 %)	0	6 124 (0.54 %)	0	13 (0.00 %)	0	0 (0.00 %)	0	10 (0.00 %)	0	116 (0.00 %)	0	3 046 (0.06 %)	0	15 984 (3.21 %)	0	403 (0.02 %)	0	1 229 (0.08 %)	0	242 (0.05 %)	0
Nicotine dependence	2 763 068 (10.04 %)	27 908 (2.45 %)	0	134 130 (9.65 %)	0	37 605 (6.78 %)	0	76 742 (4.84 %)	0	84 179 (4.59 %)	0	199 207 (6.37 %)	0	109 511 (9.67 %)	0	538 825 (41.21 %)	0	85 665 (9.44 %)	0	26 249 (2.00 %)	0	305 112 (9.20 %)	0	432 504 (8.92 %)	0	14 595 (2.93 %)	0	607 528 (23.72 %)	0	81 240 (5.39 %)	0	2 068 (0.41 %)	0
Other drug dependence	186 237 (0.68 %)	3 770 (0.33 %)	0	1 771 (0.13 %)	0	319 (0.06 %)	0	1 398 (0.09 %)	0	1 686 (0.09 %)	0	9 390 (0.30 %)	0	20 273 (1.79 %)	0	229 (0.02 %)	0	885 (0.10 %)	0	111 (0.01 %)	0	834 (0.03 %)	0	21 999 (0.45 %)	0	114 740 (23.07 %)	0	4 198 (0.16 %)	0	2 620 (0.17 %)	0	2 014 (0.40 %)	0
Schizophrenia/psychosis/delusional disorder	54 176 (0.20 %)	891 (0.08 %)	0	233 (0.02 %)	0	0 (0.00 %)	0	214 (0.01 %)	0	43 370 (2.36 %)	0	3 706 (0.12 %)	0	1 138 (0.10 %)	0	66 (0.01 %)	0	0 (0.00 %)	0	531 (0.04 %)	0	402 (0.01 %)	0	1 193 (0.02 %)	0	944 (0.19 %)	0.257779	349 (0.01 %)	0	461 (0.03 %)	0	678 (0.13 %)	0
Bipolar affective disorder	28 475 (0.10 %)	865 (0.08 %)	0	609 (0.04 %)	0	0 (0.00 %)	0	614 (0.04 %)	0	10 317 (0.56 %)	0	3 753 (0.12 %)	0	1 666 (0.15 %)	0	33 (0.00 %)	0	0 (0.00 %)	0	999 (0.08 %)	0	1 356 (0.04 %)	0	3 068 (0.06 %)	0	2 333 (0.47 %)	0	910 (0.04 %)	0	589 (0.04 %)	0	1 363 (0.27 %)	0
Depression	158 614 (0.58 %)	5 541 (0.49 %)	0	4 236 (0.30 %)	0	47 (0.01 %)	0	2 729 (0.17 %)	0	63 468 (3.46 %)	0	18 293 (0.59 %)	0.0256492	5 909 (0.52 %)	0	305 (0.02 %)	0	0 (0.00 %)	0	4 891 (0.37 %)	0	8 014 (0.24 %)	0	12 902 (0.27 %)	0	8 135 (1.64 %)	0	4 014 (0.16 %)	0	3 767 (0.25 %)	0	16 363 (3.23 %)	0
Anxiety disorder	37 597 (0.14 %)	703 (0.06 %)	0	182 (0.01 %)	0	0 (0.00 %)	0	245 (0.02 %)	0	28 896 (1.58 %)	0	1 790 (0.06 %)	0	544 (0.05 %)	0	44 (0.00 %)	0	0 (0.00 %)	0	585 (0.04 %)	0	521 (0.02 %)	0	955 (0.02 %)	0	1 442 (0.29 %)	0	635 (0.02 %)	0	320 (0.02 %)	0	735 (0.15 %)	0.0911466
Stress related disorder	14 263 (0.05 %)	1 283 (0.11 %)	0	598 (0.04 %)	3.106e-06	143 (0.03 %)	0	464 (0.03 %)	0	1 496 (0.08 %)	0	1 412 (0.05 %)	4.2e-08	1 336 (0.12 %)	0	418 (0.03 %)	0	253 (0.03 %)	0	473 (0.04 %)	0	1 262 (0.04 %)	0	2 299 (0.05 %)	2.4789e-06	591 (0.12 %)	0	891 (0.03 %)	0	359 (0.02 %)	0	985 (0.19 %)	0
Mental retardation	23 882 (0.09 %)	372 (0.03 %)	0	74 (0.01 %)	0	0 (0.00 %)	0	186 (0.01 %)	0	980 (0.05 %)	0	16 792 (0.54 %)	0	233 (0.02 %)	0	5 (0.00 %)	0	0 (0.00 %)	0	173 (0.01 %)	0	461 (0.01 %)	0	822 (0.02 %)	0	34 (0.01 %)	0	3 288 (0.13 %)	0	429 (0.03 %)	0	33 (0.01 %)	0
Other mental disorder	26 944 (0.10 %)	852 (0.07 %)	0	85 (0.01 %)	0	0 (0.00 %)	0	161 (0.01 %)	0	1 621 (0.09 %)	2.05987e-05	18 021 (0.58 %)	0	674 (0.06 %)	0	14 (0.00 %)	0	0 (0.00 %)	0	390 (0.03 %)	0	666 (0.02 %)	0	1 058 (0.02 %)	0	1 056 (0.21 %)	0	926 (0.04 %)	0	543 (0.04 %)	0	877 (0.17 %)	0
Meningitis	15 737 (0.06 %)	85 (0.01 %)	0	9 (0.00 %)	0	0 (0.00 %)	0	9 (0.00 %)	0	21 (0.00 %)	0	14 189 (0.45 %)	0	79 (0.01 %)	0	3 (0.00 %)	0	0 (0.00 %)	0	33 (0.00 %)	0	155 (0.00 %)	0	94 (0.00 %)	0	29 (0.01 %)	0	38 (0.00 %)	0	984 (0.07 %)	1.93466e-05	9 (0.00 %)	0
Other inflammatory neural disease	18 638 (0.07 %)	208 (0.02 %)	0	22 (0.00 %)	0	0 (0.00 %)	0	31 (0.00 %)	0	101 (0.01 %)	0	15 535 (0.50 %)	0	185 (0.02 %)	0	18 (0.00 %)	0	0 (0.00 %)	0	58 (0.00 %)	0	494 (0.01 %)	0	308 (0.01 %)	0	35 (0.01 %)	0	186 (0.01 %)	0	1 448 (0.10 %)	0	9 (0.00 %)	0
Chorea Huntington	12 574 (0.05 %)	54 (0.00 %)	0	0 (0.00 %)	0	0 (0.00 %)	0	5 (0.00 %)	0	19 (0.00 %)	0	368 (0.01 %)	0	26 (0.00 %)	0	0 (0.00 %)	0	0 (0.00 %)	0	12 045 (0.92 %)	0	3 (0.00 %)	0	10 (0.00 %)	0	15 (0.00 %)	0	2 (0.00 %)	0	11 (0.00 %)	0	16 (0.00 %)	0
Motor neuron disease	80 449 (0.29 %)	111 (0.01 %)	0	0 (0.00 %)	0	0 (0.00 %)	0	3 (0.00 %)	0	92 (0.01 %)	0	1 124 (0.04 %)	0	58 (0.01 %)	0	0 (0.00 %)	0	0 (0.00 %)	0	78 924 (6.03 %)	0	18 (0.00 %)	0	29 (0.00 %)	0	17 (0.00 %)	0	11 (0.00 %)	0	54 (0.00 %)	0	8 (0.00 %)	0
Parkinson	414 769 (1.51 %)	8 860 (0.78 %)	0	1 131 (0.08 %)	0	0 (0.00 %)	0	1 365 (0.09 %)	0	11 727 (0.64 %)	0	31 367 (1.00 %)	0	2 668 (0.24 %)	0	150 (0.01 %)	0	0 (0.00 %)	0	319 761 (24.42 %)	0	9 903 (0.30 %)	0	13 371 (0.28 %)	0	131 (0.03 %)	0	6 004 (0.23 %)	0	8 105 (0.54 %)	0	226 (0.04 %)	0
Alzheimer	1 258 131 (4.57 %)	23 926 (2.10 %)	0	20 177 (1.45 %)	0	8 763 (1.58 %)	0	9 947 (0.63 %)	0	87 707 (4.78 %)	0	118 926 (3.80 %)	0	10 707 (0.95 %)	0	1 609 (0.12 %)	0	1 723 (0.19 %)	0	820 437 (62.65 %)	0	37 233 (1.12 %)	0	71 494 (1.47 %)	0	149 (0.03 %)	0	19 859 (0.78 %)	0	25 291 (1.68 %)	0	183 (0.04 %)	0
Multiple sclerosis	61 214 (0.22 %)	322 (0.03 %)	0	1 (0.00 %)	0	0 (0.00 %)	0	19 (0.00 %)	0	155 (0.01 %)	0	59 426 (1.90 %)	0	257 (0.02 %)	0	0 (0.00 %)	0	0 (0.00 %)	0	91 (0.01 %)	0	276 (0.01 %)	0	129 (0.00 %)	0	219 (0.04 %)	0	21 (0.00 %)	0	208 (0.01 %)	0	90 (0.02 %)	0
Other degenerative neural disease	122 719 (0.45 %)	881 (0.08 %)	0	103 (0.01 %)	0	0 (0.00 %)	0	58 (0.00 %)	0	1 263 (0.07 %)	0	2 957 (0.09 %)	0	358 (0.03 %)	0	5 (0.00 %)	0	0 (0.00 %)	0	113 907 (8.70 %)	0	100 (0.00 %)	0	366 (0.01 %)	0	69 (0.01 %)	0	149 (0.01 %)	0	2 460 (0.16 %)	0	43 (0.01 %)	0
Epilepsy	42 136 (0.15 %)	1 116 (0.10 %)	0	91 (0.01 %)	0	0 (0.00 %)	0	93 (0.01 %)	0	503 (0.03 %)	0	36 128 (1.16 %)	0	419 (0.04 %)	0	28 (0.00 %)	0	0 (0.00 %)	0	380 (0.03 %)	0	278 (0.01 %)	0	877 (0.02 %)	0	251 (0.05 %)	0	403 (0.02 %)	0	1 364 (0.09 %)	0	205 (0.04 %)	0
Transient cerebral ischaemic attack	32 072 (0.12 %)	220 (0.02 %)	0	1 (0.00 %)	0	0 (0.00 %)	0	13 (0.00 %)	0	30 532 (1.66 %)	0	471 (0.02 %)	0	209 (0.02 %)	0	0 (0.00 %)	0	0 (0.00 %)	0	22 (0.00 %)	0	51 (0.00 %)	0	100 (0.00 %)	0	9 (0.00 %)	0	15 (0.00 %)	0	428 (0.03 %)	0	1 (0.00 %)	0
Sleep apnoe	120 645 (0.44 %)	859 (0.08 %)	0	732 (0.05 %)	0	0 (0.00 %)	0	239 (0.02 %)	0	826 (0.05 %)	0	5 782 (0.18 %)	0	1 053 (0.09 %)	0	91 (0.01 %)	0	0 (0.00 %)	0	799 (0.06 %)	0	774 (0.02 %)	0	103 485 (2.13 %)	0	1 180 (0.24 %)	0	3 905 (0.15 %)	0	842 (0.06 %)	0	78 (0.02 %)	0
Neuropathy	43 433 (0.16 %)	998 (0.09 %)	0	245 (0.02 %)	0	0 (0.00 %)	0	504 (0.03 %)	0	4 140 (0.23 %)	0	5 269 (0.17 %)	3.426e-07	855 (0.08 %)	0	56 (0.00 %)	0	0 (0.00 %)	0	751 (0.06 %)	0	2 526 (0.08 %)	0	25 186 (0.52 %)	0	190 (0.04 %)	0	1 738 (0.07 %)	0	924 (0.06 %)	0	51 (0.01 %)	0
Other nerve disorder	2 598 (0.01 %)	46 (0.00 %)	1.3e-09	105 (0.01 %)	0.019191	29 (0.01 %)	0.00110894	44 (0.00 %)	0	525 (0.03 %)	0	512 (0.02 %)	0	60 (0.01 %)	3.6976e-06	36 (0.00 %)	0	24 (0.00 %)	0	110 (0.01 %)	0.209767	352 (0.01 %)	0.0188519	394 (0.01 %)	0.00102035	25 (0.01 %)	0.00122509	166 (0.01 %)	3.141e-07	157 (0.01 %)	0.205587	13 (0.00 %)	3.854e-07
Myasthenia gravis	15 796 (0.06 %)	88 (0.01 %)	0	1 (0.00 %)	0	0 (0.00 %)	0	8 (0.00 %)	0	90 (0.00 %)	0	15 256 (0.49 %)	0	105 (0.01 %)	0	0 (0.00 %)	0	0 (0.00 %)	0	60 (0.00 %)	0	34 (0.00 %)	0	67 (0.00 %)	0	10 (0.00 %)	0	10 (0.00 %)	0	63 (0.00 %)	0	4 (0.00 %)	0
Other neuromyopathy	26 663 (0.10 %)	318 (0.03 %)	0	61 (0.00 %)	0	0 (0.00 %)	0	85 (0.01 %)	0	261 (0.01 %)	0	2 675 (0.09 %)	0	151 (0.01 %)	0	5 (0.00 %)	0	0 (0.00 %)	0	510 (0.04 %)	0	310 (0.01 %)	0	943 (0.02 %)	0	69 (0.01 %)	0	21 086 (0.82 %)	0	167 (0.01 %)	0	22 (0.00 %)	0
Cerebral palsy	30 714 (0.11 %)	347 (0.03 %)	0	50 (0.00 %)	0	0 (0.00 %)	0	48 (0.00 %)	0	149 (0.01 %)	0	4 407 (0.14 %)	0	172 (0.02 %)	0	4 (0.00 %)	0	0 (0.00 %)	0	165 (0.01 %)	0	110 (0.00 %)	0	300 (0.01 %)	0	31 (0.01 %)	0	24 257 (0.95 %)	0	584 (0.04 %)	0	90 (0.02 %)	0
Hemiplegia	35 801 (0.13 %)	29 (0.00 %)	0	1 (0.00 %)	0	0 (0.00 %)	0	1 (0.00 %)	0	343 (0.02 %)	0	168 (0.01 %)	0	72 (0.01 %)	0	0 (0.00 %)	0	0 (0.00 %)	0	0 (0.00 %)	0	34 (0.00 %)	0	42 (0.00 %)	0	4 (0.00 %)	0	3 (0.00 %)	0	35 104 (2.33 %)	0	0 (0.00 %)	0
Paraplegia	15 076 (0.05 %)	589 (0.05 %)	0.14895	221 (0.02 %)	0	141 (0.03 %)	0	196 (0.01 %)	0	1 074 (0.06 %)	0.0231505	6 116 (0.20 %)	0	302 (0.03 %)	0	145 (0.01 %)	0	126 (0.01 %)	0	247 (0.02 %)	0	1 860 (0.06 %)	0.276525	2 163 (0.04 %)	0	51 (0.01 %)	0	1 375 (0.05 %)	0.436639	448 (0.03 %)	0	22 (0.00 %)	0
Tetraplegia	17 032 (0.06 %)	1 046 (0.09 %)	0	36 (0.00 %)	0	0 (0.00 %)	0	43 (0.00 %)	0	596 (0.03 %)	0	4 413 (0.14 %)	0	165 (0.01 %)	0	9 (0.00 %)	0	0 (0.00 %)	0	335 (0.03 %)	0	463 (0.01 %)	0	856 (0.02 %)	0	41 (0.01 %)	0	8 599 (0.34 %)	0	409 (0.03 %)	0	21 (0.00 %)	0
Other paralytic syndrome	6 339 (0.02 %)	157 (0.01 %)	0	117 (0.01 %)	0	58 (0.01 %)	5e-10	142 (0.01 %)	0	476 (0.03 %)	0.00688871	1 343 (0.04 %)	0	134 (0.01 %)	0	90 (0.01 %)	0	251 (0.03 %)	0.0030518	305 (0.02 %)	0.840856	799 (0.02 %)	0.174262	1 284 (0.03 %)	3.66e-08	13 (0.00 %)	0	502 (0.02 %)	0.000146465	662 (0.04 %)	0	6 (0.00 %)	0
Hydrocephalus	27 987 (0.10 %)	226 (0.02 %)	0	0 (0.00 %)	0	0 (0.00 %)	0	6 (0.00 %)	0	222 (0.01 %)	0	1 770 (0.06 %)	0	123 (0.01 %)	0	0 (0.00 %)	0	0 (0.00 %)	0	61 (0.00 %)	0	42 (0.00 %)	0	56 (0.00 %)	0	18 (0.00 %)	0	91 (0.00 %)	0	25 360 (1.68 %)	0	12 (0.00 %)	0
Anoxic brain damage	274 089 (1.00 %)	8 523 (0.75 %)	0	1 391 (0.10 %)	0	0 (0.00 %)	0	973 (0.06 %)	0	1 708 (0.09 %)	0	29 804 (0.95 %)	0	3 511 (0.31 %)	0	420 (0.03 %)	0	0 (0.00 %)	0	1 007 (0.08 %)	0	3 023 (0.09 %)	0	198 520 (4.09 %)	0	8 610 (1.73 %)	0	7 870 (0.31 %)	0	4 712 (0.31 %)	0	4 017 (0.79 %)	0
Cerebral compression	41 970 (0.15 %)	382 (0.03 %)	0	0 (0.00 %)	0	0 (0.00 %)	0	3 (0.00 %)	0	77 (0.00 %)	0	300 (0.01 %)	0	98 (0.01 %)	0	0 (0.00 %)	0	0 (0.00 %)	0	0 (0.00 %)	0	114 (0.00 %)	0	19 (0.00 %)	0	27 (0.01 %)	0	11 (0.00 %)	0	40 919 (2.71 %)	0	20 (0.00 %)	0
Cerebral oedema	29 053 (0.11 %)	64 (0.01 %)	0	0 (0.00 %)	0	0 (0.00 %)	0	13 (0.00 %)	0	64 (0.00 %)	0	199 (0.01 %)	0	89 (0.01 %)	0	0 (0.00 %)	0	0 (0.00 %)	0	0 (0.00 %)	0	26 (0.00 %)	0	29 (0.00 %)	0	158 (0.03 %)	0	3 (0.00 %)	0	28 408 (1.88 %)	0	0 (0.00 %)	0
Other brain disorder	129 522 (0.47 %)	3 187 (0.28 %)	0	968 (0.07 %)	0	2 870 (0.52 %)	2.647e-07	2 574 (0.16 %)	0	7 828 (0.43 %)	0	30 469 (0.97 %)	0	11 304 (1.00 %)	0	1 132 (0.09 %)	0	799 (0.09 %)	0	2 919 (0.22 %)	0	10 904 (0.33 %)	0	28 512 (0.59 %)	0	553 (0.11 %)	0	8 047 (0.31 %)	0	17 347 (1.15 %)	0	109 (0.02 %)	0
Other neural disease	34 505 (0.13 %)	978 (0.09 %)	0	421 (0.03 %)	0	2 (0.00 %)	0	478 (0.03 %)	0	2 996 (0.16 %)	0	6 875 (0.22 %)	0	820 (0.07 %)	0	52 (0.00 %)	0	0 (0.00 %)	0	1 915 (0.15 %)	0	4 302 (0.13 %)	0.0168204	11 057 (0.23 %)	0	886 (0.18 %)	0	2 126 (0.08 %)	0	1 423 (0.09 %)	0	174 (0.03 %)	0
Rheumatic heart disease	66 714 (0.24 %)	573 (0.05 %)	0	216 (0.02 %)	0	0 (0.00 %)	0	67 (0.00 %)	0	440 (0.02 %)	0	7 420 (0.24 %)	0.0568311	400 (0.04 %)	0	14 (0.00 %)	0	0 (0.00 %)	0	119 (0.01 %)	0	142 (0.00 %)	0	55 962 (1.15 %)	0	139 (0.03 %)	0	594 (0.02 %)	0	607 (0.04 %)	0	21 (0.00 %)	0
Hypertension	3 543 309 (12.87 %)	72 024 (6.32 %)	0	415 386 (29.90 %)	0	145 020 (26.14 %)	0	93 510 (5.89 %)	0	358 109 (19.53 %)	0	352 613 (11.28 %)	0	96 338 (8.51 %)	0	47 030 (3.60 %)	0	145 383 (16.03 %)	0	154 279 (11.78 %)	0	243 311 (7.34 %)	0	805 694 (16.61 %)	0	10 773 (2.17 %)	0	206 200 (8.05 %)	0	396 324 (26.28 %)	0	1 315 (0.26 %)	0
Hypertensive heart disease	654 165 (2.38 %)	50 371 (4.42 %)	0	6 285 (0.45 %)	0	3 (0.00 %)	0	4 531 (0.29 %)	0	9 855 (0.54 %)	0	24 637 (0.79 %)	0	38 043 (3.36 %)	0	378 (0.03 %)	0	0 (0.00 %)	0	3 819 (0.29 %)	0	12 089 (0.36 %)	0	445 228 (9.18 %)	0	27 378 (5.50 %)	0	11 415 (0.45 %)	0	19 220 (1.27 %)	0	913 (0.18 %)	0
Hypertensive renal disease	25 173 (0.09 %)	75 (0.01 %)	0	1 (0.00 %)	0	0 (0.00 %)	0	12 (0.00 %)	0	185 (0.01 %)	0	393 (0.01 %)	0	191 (0.02 %)	0	0 (0.00 %)	0	0 (0.00 %)	0	0 (0.00 %)	0	22 (0.00 %)	0	24 047 (0.50 %)	0	148 (0.03 %)	0	6 (0.00 %)	0	79 (0.01 %)	0	14 (0.00 %)	0
Angina pectoris	11 972 (0.04 %)	105 (0.01 %)	0	10 593 (0.76 %)	0	0 (0.00 %)	0	19 (0.00 %)	0	191 (0.01 %)	0	466 (0.01 %)	0	77 (0.01 %)	0	6 (0.00 %)	0	0 (0.00 %)	0	113 (0.01 %)	0	38 (0.00 %)	0	188 (0.00 %)	0	17 (0.00 %)	0	74 (0.00 %)	0	81 (0.01 %)	0	4 (0.00 %)	0
Myocardial infarction	1 768 949 (6.43 %)	17 373 (1.52 %)	0	85 080 (6.12 %)	0	43 488 (7.84 %)	0	13 705 (0.86 %)	0	38 097 (2.08 %)	0	127 044 (4.06 %)	0	38 730 (3.42 %)	0	5 034 (0.39 %)	0	907 095 (100.00 %)	0	27 915 (2.13 %)	0	47 729 (1.44 %)	0	310 111 (6.39 %)	0.00116765	2 953 (0.59 %)	0	56 295 (2.20 %)	0	48 106 (3.19 %)	0	194 (0.04 %)	0
Other acute ischaemic heart disease	101 445 (0.37 %)	538 (0.05 %)	0	96 789 (6.97 %)	0	0 (0.00 %)	0	50 (0.00 %)	0	410 (0.02 %)	0	1 454 (0.05 %)	0	424 (0.04 %)	0	4 (0.00 %)	0	0 (0.00 %)	0	89 (0.01 %)	0	121 (0.00 %)	0	969 (0.02 %)	0	189 (0.04 %)	0	131 (0.01 %)	0	270 (0.02 %)	0	7 (0.00 %)	0
Atherosclerotic heart disease	4 500 251 (16.35 %)	103 494 (9.08 %)	0	1 141 254 (82.15 %)	0	144 724 (26.09 %)	0	63 825 (4.02 %)	0	265 228 (14.46 %)	0	348 061 (11.14 %)	0	111 292 (9.83 %)	0	50 818 (3.89 %)	0	348 726 (38.44 %)	0	128 136 (9.78 %)	0	198 042 (5.97 %)	0	1 089 683 (22.47 %)	0	35 330 (7.10 %)	0	287 560 (11.23 %)	0	181 685 (12.05 %)	0	2 393 (0.47 %)	0
Other chronic ischaemic heart disease	567 249 (2.06 %)	7 753 (0.68 %)	0	12 280 (0.88 %)	0	0 (0.00 %)	0	4 710 (0.30 %)	0	7 969 (0.43 %)	0	31 923 (1.02 %)	0	10 184 (0.90 %)	0	407 (0.03 %)	0	0 (0.00 %)	0	4 253 (0.32 %)	0	17 976 (0.54 %)	0	444 721 (9.17 %)	0	2 145 (0.43 %)	0	11 907 (0.46 %)	0	10 882 (0.72 %)	0	139 (0.03 %)	0
Pulmonary embolism	335 152 (1.22 %)	12 274 (1.08 %)	0	826 (0.06 %)	0	0 (0.00 %)	0	7 821 (0.49 %)	0	4 809 (0.26 %)	0	26 036 (0.83 %)	0	3 834 (0.34 %)	0	296 (0.02 %)	0	0 (0.00 %)	0	1 148 (0.09 %)	0	21 406 (0.65 %)	0	237 824 (4.90 %)	0	1 074 (0.22 %)	0	12 122 (0.47 %)	0	5 534 (0.37 %)	0	148 (0.03 %)	0
Pulmonary hypertension	195 295 (0.71 %)	2 149 (0.19 %)	0	557 (0.04 %)	0	0 (0.00 %)	0	611 (0.04 %)	0	1 785 (0.10 %)	0	17 257 (0.55 %)	0	2 031 (0.18 %)	0	78 (0.01 %)	0	0 (0.00 %)	0	258 (0.02 %)	0	2 040 (0.06 %)	0	156 048 (3.22 %)	0	215 (0.04 %)	0	11 206 (0.44 %)	0	1 046 (0.07 %)	0	14 (0.00 %)	0
Other pulmonary heart disease	53 188 (0.19 %)	242 (0.02 %)	0	21 (0.00 %)	0	0 (0.00 %)	0	34 (0.00 %)	0	195 (0.01 %)	0	1 158 (0.04 %)	0	232 (0.02 %)	0	0 (0.00 %)	0	0 (0.00 %)	0	34 (0.00 %)	0	78 (0.00 %)	0	488 (0.01 %)	0	61 (0.01 %)	0	50 542 (1.97 %)	0	99 (0.01 %)	0	4 (0.00 %)	0
Pericarditis	45 266 (0.16 %)	52 (0.00 %)	0	0 (0.00 %)	0	0 (0.00 %)	0	7 (0.00 %)	0	11 (0.00 %)	0	155 (0.00 %)	0	138 (0.01 %)	0	0 (0.00 %)	0	0 (0.00 %)	0	0 (0.00 %)	0	4 (0.00 %)	0	44 831 (0.92 %)	0	34 (0.01 %)	0	9 (0.00 %)	0	8 (0.00 %)	0	17 (0.00 %)	0
Endocarditis	161 441 (0.59 %)	2 584 (0.23 %)	0	520 (0.04 %)	0	0 (0.00 %)	0	304 (0.02 %)	0	1 054 (0.06 %)	0	12 685 (0.41 %)	0	1 323 (0.12 %)	0	74 (0.01 %)	0	0 (0.00 %)	0	267 (0.02 %)	0	1 423 (0.04 %)	0	135 117 (2.79 %)	0	712 (0.14 %)	0	1 284 (0.05 %)	0	4 056 (0.27 %)	0	38 (0.01 %)	0
Non-rheumatic mitral valve disorder	59 885 (0.22 %)	640 (0.06 %)	0	274 (0.02 %)	0	0 (0.00 %)	0	123 (0.01 %)	0	652 (0.04 %)	0	4 108 (0.13 %)	0	367 (0.03 %)	0	18 (0.00 %)	0	0 (0.00 %)	0	107 (0.01 %)	0	424 (0.01 %)	0	51 731 (1.07 %)	0	215 (0.04 %)	0	538 (0.02 %)	0	677 (0.04 %)	0	11 (0.00 %)	0
Non-rheumatic aortic valve disorder	347 923 (1.26 %)	5 718 (0.50 %)	0	2 050 (0.15 %)	0	0 (0.00 %)	0	1 386 (0.09 %)	0	6 028 (0.33 %)	0	30 620 (0.98 %)	0	3 807 (0.34 %)	0	155 (0.01 %)	0	0 (0.00 %)	0	981 (0.07 %)	0	9 717 (0.29 %)	0	271 597 (5.60 %)	0	353 (0.07 %)	0	9 307 (0.36 %)	0	6 160 (0.41 %)	0	44 (0.01 %)	0
Cardiomyopathy	520 310 (1.89 %)	6 021 (0.53 %)	0	3 963 (0.29 %)	0	0 (0.00 %)	0	3 401 (0.21 %)	0	6 002 (0.33 %)	0	38 326 (1.23 %)	0	18 229 (1.61 %)	0	324 (0.02 %)	0	0 (0.00 %)	0	3 016 (0.23 %)	0	17 915 (0.54 %)	0	393 420 (8.11 %)	0	6 947 (1.40 %)	0	15 099 (0.59 %)	0	7 455 (0.49 %)	0	192 (0.04 %)	0
Heart conduction disorder	84 450 (0.31 %)	1 162 (0.10 %)	0	692 (0.05 %)	0	0 (0.00 %)	0	273 (0.02 %)	0	1 282 (0.07 %)	0	9 439 (0.30 %)	0.101064	807 (0.07 %)	0	76 (0.01 %)	0	0 (0.00 %)	0	227 (0.02 %)	0	985 (0.03 %)	0	66 985 (1.38 %)	0	195 (0.04 %)	0	1 392 (0.05 %)	0	922 (0.06 %)	0	13 (0.00 %)	0
Cardiac arrest	3 720 716 (13.52 %)	37 901 (3.33 %)	0	374 686 (26.97 %)	0	106 290 (19.16 %)	0	143 845 (9.06 %)	0	225 233 (12.28 %)	0	447 408 (14.31 %)	0	127 979 (11.31 %)	0	101 333 (7.75 %)	0	150 381 (16.58 %)	0	131 659 (10.05 %)	0	318 196 (9.59 %)	0	1 055 422 (21.76 %)	0	10 091 (2.03 %)	0	312 160 (12.19 %)	0	176 039 (11.67 %)	0	2 093 (0.41 %)	0
Paroxysmal tachycardia	70 371 (0.26 %)	696 (0.06 %)	0	898 (0.06 %)	0	0 (0.00 %)	0	225 (0.01 %)	0	689 (0.04 %)	0	5 259 (0.17 %)	0	505 (0.04 %)	0	68 (0.01 %)	0	0 (0.00 %)	0	170 (0.01 %)	0	1 008 (0.03 %)	0	59 116 (1.22 %)	0	115 (0.02 %)	0	1 009 (0.04 %)	0	611 (0.04 %)	0	2 (0.00 %)	0
Cardiac arrythmia	1 936 818 (7.04 %)	45 848 (4.02 %)	0	154 933 (11.15 %)	0	53 762 (9.69 %)	0	32 659 (2.06 %)	0	156 793 (8.55 %)	0	227 806 (7.29 %)	0	48 784 (4.31 %)	0	21 877 (1.67 %)	0	59 617 (6.57 %)	0	58 353 (4.46 %)	0	105 322 (3.18 %)	0	628 721 (12.96 %)	0	6 109 (1.23 %)	0	152 821 (5.97 %)	0	182 927 (12.13 %)	0	486 (0.10 %)	0
Heart failure	3 322 636 (12.07 %)	44 827 (3.93 %)	0	69 677 (5.02 %)	0	150 786 (27.18 %)	0	37 810 (2.38 %)	0	202 309 (11.03 %)	0	349 478 (11.18 %)	0	70 053 (6.19 %)	0	24 725 (1.89 %)	0	91 120 (10.05 %)	0	77 830 (5.94 %)	0	143 065 (4.31 %)	0	1 653 204 (34.09 %)	0	3 288 (0.66 %)	0	306 974 (11.99 %)	1.14351e-05	97 032 (6.44 %)	0	458 (0.09 %)	0
Cardiomegaly	93 654 (0.34 %)	1 727 (0.15 %)	0	3 (0.00 %)	0	0 (0.00 %)	0	253 (0.02 %)	0	389 (0.02 %)	0	1 540 (0.05 %)	0	5 179 (0.46 %)	0	0 (0.00 %)	0	0 (0.00 %)	0	29 (0.00 %)	0	63 (0.00 %)	0	75 894 (1.56 %)	0	7 753 (1.56 %)	0	88 (0.00 %)	0	319 (0.02 %)	0	417 (0.08 %)	0
Other heart disease	423 030 (1.54 %)	8 015 (0.70 %)	0	12 580 (0.91 %)	0	0 (0.00 %)	0	1 736 (0.11 %)	0	6 856 (0.37 %)	0	28 418 (0.91 %)	0	6 481 (0.57 %)	0	274 (0.02 %)	0	0 (0.00 %)	0	3 236 (0.25 %)	0	10 091 (0.30 %)	0	320 843 (6.62 %)	0	3 079 (0.62 %)	0	12 910 (0.50 %)	0	8 096 (0.54 %)	0	415 (0.08 %)	0
Cerebral haemorrhage	511 347 (1.86 %)	3 757 (0.33 %)	0	994 (0.07 %)	0	0 (0.00 %)	0	1 673 (0.11 %)	0	5 338 (0.29 %)	0	22 735 (0.73 %)	0	9 687 (0.86 %)	0	241 (0.02 %)	0	0 (0.00 %)	0	2 948 (0.23 %)	0	24 783 (0.75 %)	0	26 062 (0.54 %)	0	2 617 (0.53 %)	0	4 710 (0.18 %)	0	405 781 (26.91 %)	0	21 (0.00 %)	0
Cerebral infarction	158 692 (0.58 %)	2 475 (0.22 %)	0	386 (0.03 %)	0	0 (0.00 %)	0	124 (0.01 %)	0	4 525 (0.25 %)	0	6 598 (0.21 %)	0	989 (0.09 %)	0	144 (0.01 %)	0	0 (0.00 %)	0	558 (0.04 %)	0	1 037 (0.03 %)	0	2 503 (0.05 %)	0	385 (0.08 %)	0	468 (0.02 %)	0	138 405 (9.18 %)	0	95 (0.02 %)	0
Unspecified stroke	1 607 486 (5.84 %)	21 784 (1.91 %)	0	40 574 (2.92 %)	0	26 130 (4.71 %)	0	20 242 (1.28 %)	0	202 124 (11.02 %)	0	156 938 (5.02 %)	0	25 022 (2.21 %)	0	6 213 (0.48 %)	0	8 112 (0.89 %)	0	50 582 (3.86 %)	0	63 284 (1.91 %)	0	173 177 (3.57 %)	0	997 (0.20 %)	0	41 715 (1.63 %)	0	770 287 (51.08 %)	0	305 (0.06 %)	0
Cerebral aneurysm	17 454 (0.06 %)	41 (0.00 %)	0	26 (0.00 %)	0	0 (0.00 %)	0	7 (0.00 %)	0	146 (0.01 %)	0	343 (0.01 %)	0	314 (0.03 %)	0	5 (0.00 %)	0	0 (0.00 %)	0	22 (0.00 %)	0	19 (0.00 %)	0	75 (0.00 %)	0	16 (0.00 %)	0	20 (0.00 %)	0	16 413 (1.09 %)	0	7 (0.00 %)	0
Cerebral atherosclerosis	54 010 (0.20 %)	14 (0.00 %)	0	0 (0.00 %)	0	0 (0.00 %)	0	2 (0.00 %)	0	53 886 (2.94 %)	0	20 (0.00 %)	0	31 (0.00 %)	0	0 (0.00 %)	0	0 (0.00 %)	0	0 (0.00 %)	0	6 (0.00 %)	0	10 (0.00 %)	0	16 (0.00 %)	0	1 (0.00 %)	0	24 (0.00 %)	0	0 (0.00 %)	0
Other cerebrovascular disease	316 686 (1.15 %)	4 579 (0.40 %)	0	848 (0.06 %)	0	0 (0.00 %)	0	1 039 (0.07 %)	0	8 636 (0.47 %)	0	17 631 (0.56 %)	0	1 666 (0.15 %)	0	222 (0.02 %)	0	0 (0.00 %)	0	308 (0.02 %)	0	5 119 (0.15 %)	0	10 431 (0.22 %)	0	1 364 (0.27 %)	0	3 215 (0.13 %)	0	261 064 (17.31 %)	0	564 (0.11 %)	0
Atherosclerosis	441 547 (1.60 %)	5 355 (0.47 %)	0	4 670 (0.34 %)	0	0 (0.00 %)	0	1 517 (0.10 %)	0	12 408 (0.68 %)	0	33 604 (1.08 %)	0	4 927 (0.44 %)	0	275 (0.02 %)	0	0 (0.00 %)	0	4 957 (0.38 %)	0	9 478 (0.29 %)	0	335 399 (6.92 %)	0	826 (0.17 %)	0	6 775 (0.26 %)	0	21 211 (1.41 %)	0	145 (0.03 %)	0
Aortic aneurysm	187 592 (0.68 %)	860 (0.08 %)	0	696 (0.05 %)	0	0 (0.00 %)	0	378 (0.02 %)	0	1 348 (0.07 %)	0	10 422 (0.33 %)	0	1 011 (0.09 %)	0	154 (0.01 %)	0	0 (0.00 %)	0	255 (0.02 %)	0	1 233 (0.04 %)	0	168 267 (3.47 %)	0	260 (0.05 %)	0	738 (0.03 %)	0	1 949 (0.13 %)	0	21 (0.00 %)	0
Other aneurysm	13 657 (0.05 %)	13 (0.00 %)	0	0 (0.00 %)	0	0 (0.00 %)	0	1 (0.00 %)	0	21 (0.00 %)	0	445 (0.01 %)	0	10 967 (0.97 %)	0	0 (0.00 %)	0	0 (0.00 %)	0	0 (0.00 %)	0	9 (0.00 %)	0	1 915 (0.04 %)	0	2 (0.00 %)	0	0 (0.00 %)	0	284 (0.02 %)	0	0 (0.00 %)	0
Thrombosis/embolism	206 407 (0.75 %)	6 557 (0.58 %)	0	4 298 (0.31 %)	0	2 415 (0.44 %)	0	12 174 (0.77 %)	0.00922052	10 789 (0.59 %)	0	32 215 (1.03 %)	0	8 780 (0.78 %)	0.00115868	3 902 (0.30 %)	0	2 446 (0.27 %)	0	3 731 (0.28 %)	0	21 617 (0.65 %)	0	74 641 (1.54 %)	0	591 (0.12 %)	0	9 839 (0.38 %)	0	12 317 (0.82 %)	0	95 (0.02 %)	0
Oesophageal varices	31 003 (0.11 %)	57 (0.01 %)	0	12 (0.00 %)	0	0 (0.00 %)	0	37 (0.00 %)	0	26 (0.00 %)	0	451 (0.01 %)	0	30 036 (2.65 %)	0	5 (0.00 %)	0	0 (0.00 %)	0	14 (0.00 %)	0	46 (0.00 %)	0	118 (0.00 %)	0	126 (0.03 %)	0	15 (0.00 %)	0	59 (0.00 %)	0	1 (0.00 %)	0
Hypotension	135 173 (0.49 %)	2 746 (0.24 %)	0	2 640 (0.19 %)	0	4 381 (0.79 %)	0	3 672 (0.23 %)	0	5 058 (0.28 %)	0	52 444 (1.68 %)	0	11 428 (1.01 %)	0	1 035 (0.08 %)	0	2 803 (0.31 %)	0	2 667 (0.20 %)	0	8 446 (0.25 %)	0	22 889 (0.47 %)	0	295 (0.06 %)	0	10 384 (0.41 %)	0	4 251 (0.28 %)	0	34 (0.01 %)	0
Other vascular disorder	517 187 (1.88 %)	7 158 (0.63 %)	0	37 341 (2.69 %)	0	29 689 (5.35 %)	0	6 981 (0.44 %)	0	39 709 (2.17 %)	0	113 357 (3.63 %)	0	16 867 (1.49 %)	0	8 162 (0.62 %)	0	13 843 (1.53 %)	0	12 480 (0.95 %)	0	23 295 (0.70 %)	0	138 013 (2.85 %)	0	557 (0.11 %)	0	34 931 (1.36 %)	0	34 610 (2.30 %)	0	194 (0.04 %)	0
Acute upper respiratory infection	7 664 (0.03 %)	70 (0.01 %)	0	21 (0.00 %)	0	0 (0.00 %)	0	5 (0.00 %)	0	44 (0.00 %)	0	7 124 (0.23 %)	0	36 (0.00 %)	0	9 (0.00 %)	0	0 (0.00 %)	0	50 (0.00 %)	0	21 (0.00 %)	0	75 (0.00 %)	0	36 (0.01 %)	0	86 (0.00 %)	0	54 (0.00 %)	0	33 (0.01 %)	0
Influenza	32 002 (0.12 %)	172 (0.02 %)	0	63 (0.00 %)	0	0 (0.00 %)	0	16 (0.00 %)	0	120 (0.01 %)	0	1 722 (0.06 %)	0	143 (0.01 %)	0	5 (0.00 %)	0	0 (0.00 %)	0	145 (0.01 %)	0	412 (0.01 %)	0	481 (0.01 %)	0	50 (0.01 %)	0	28 447 (1.11 %)	0	215 (0.01 %)	0	11 (0.00 %)	0
Pneumonia	2 118 841 (7.70 %)	38 313 (3.36 %)	0	14 624 (1.05 %)	0	33 507 (6.04 %)	0	30 255 (1.91 %)	0	124 954 (6.81 %)	0	328 175 (10.50 %)	0	59 925 (5.29 %)	0	53 285 (4.08 %)	0	20 746 (2.29 %)	0	95 376 (7.28 %)	0	150 643 (4.54 %)	0	187 013 (3.86 %)	0	9 636 (1.94 %)	0	903 152 (35.26 %)	0	68 751 (4.56 %)	0	486 (0.10 %)	0
Other lower respiratory infection	12 428 (0.05 %)	96 (0.01 %)	0	43 (0.00 %)	0	0 (0.00 %)	0	8 (0.00 %)	0	107 (0.01 %)	0	736 (0.02 %)	0	99 (0.01 %)	0	0 (0.00 %)	0	0 (0.00 %)	0	60 (0.00 %)	0	53 (0.00 %)	0	272 (0.01 %)	0	138 (0.03 %)	5.5e-09	10 702 (0.42 %)	0	78 (0.01 %)	0	36 (0.01 %)	0
Other disease of upper respiratory tract	17 689 (0.06 %)	448 (0.04 %)	0	145 (0.01 %)	0	33 (0.01 %)	0	177 (0.01 %)	0	1 282 (0.07 %)	0.00181423	3 837 (0.12 %)	0	353 (0.03 %)	0	533 (0.04 %)	0	2 (0.00 %)	0	273 (0.02 %)	0	2 221 (0.07 %)	0.0383525	1 881 (0.04 %)	0	101 (0.02 %)	0	5 824 (0.23 %)	0	515 (0.03 %)	0	64 (0.01 %)	0
Bronchitis	30 835 (0.11 %)	289 (0.03 %)	0	115 (0.01 %)	0	0 (0.00 %)	0	38 (0.00 %)	0	242 (0.01 %)	0	1 273 (0.04 %)	0	231 (0.02 %)	0	0 (0.00 %)	0	0 (0.00 %)	0	164 (0.01 %)	0	100 (0.00 %)	0	357 (0.01 %)	0	221 (0.04 %)	0	27 616 (1.08 %)	0	160 (0.01 %)	0	29 (0.01 %)	0
COPD	2 955 858 (10.74 %)	49 821 (4.37 %)	0	62 903 (4.53 %)	0	54 115 (9.76 %)	0	50 674 (3.19 %)	0	159 003 (8.67 %)	0	235 024 (7.52 %)	0	82 933 (7.33 %)	0	176 277 (13.48 %)	0	53 475 (5.90 %)	0	58 013 (4.43 %)	0	183 019 (5.52 %)	0	513 438 (10.59 %)	0	12 335 (2.48 %)	0	1 197 596 (46.76 %)	0	65 858 (4.37 %)	0	1 374 (0.27 %)	0
Asthma	124 159 (0.45 %)	1 835 (0.16 %)	0	687 (0.05 %)	0	0 (0.00 %)	0	736 (0.05 %)	0	2 536 (0.14 %)	0	7 253 (0.23 %)	0	1 685 (0.15 %)	0	101 (0.01 %)	0	0 (0.00 %)	0	672 (0.05 %)	0	1 565 (0.05 %)	0	7 237 (0.15 %)	0	2 582 (0.52 %)	0	96 136 (3.75 %)	0	1 054 (0.07 %)	0	80 (0.02 %)	0
Bronchiectasis	23 719 (0.09 %)	253 (0.02 %)	0	38 (0.00 %)	0	0 (0.00 %)	0	77 (0.00 %)	0	350 (0.02 %)	0	1 240 (0.04 %)	0	107 (0.01 %)	0	28 (0.00 %)	0	0 (0.00 %)	0	88 (0.01 %)	0	424 (0.01 %)	0	813 (0.02 %)	0	21 (0.00 %)	0	20 177 (0.79 %)	0	100 (0.01 %)	0	3 (0.00 %)	0
Pneumoconiosis	21 514 (0.08 %)	176 (0.02 %)	0	80 (0.01 %)	0	0 (0.00 %)	0	50 (0.00 %)	0	78 (0.00 %)	0	386 (0.01 %)	0	107 (0.01 %)	0	0 (0.00 %)	0	0 (0.00 %)	0	44 (0.00 %)	0	95 (0.00 %)	0	185 (0.00 %)	0	56 (0.01 %)	0	20 187 (0.79 %)	0	47 (0.00 %)	0	23 (0.00 %)	0
Pneumonitis	651 309 (2.37 %)	14 696 (1.29 %)	0	3 179 (0.23 %)	0	6 (0.00 %)	0	8 359 (0.53 %)	0	328 251 (17.90 %)	0	112 533 (3.60 %)	0	17 809 (1.57 %)	0	1 970 (0.15 %)	0	0 (0.00 %)	0	39 164 (2.99 %)	0	28 810 (0.87 %)	0	43 739 (0.90 %)	0	1 849 (0.37 %)	0	25 588 (1.00 %)	0	25 297 (1.68 %)	0	59 (0.01 %)	0
Acute respiratory distress syndrome	109 084 (0.40 %)	1 556 (0.14 %)	0	169 (0.01 %)	0	0 (0.00 %)	0	470 (0.03 %)	0	316 (0.02 %)	0	17 989 (0.58 %)	0	2 602 (0.23 %)	0	90 (0.01 %)	0	0 (0.00 %)	0	200 (0.02 %)	0	3 251 (0.10 %)	0	3 411 (0.07 %)	0	480 (0.10 %)	0	77 713 (3.03 %)	0	807 (0.05 %)	0	30 (0.01 %)	0
Pulmonary oedema	108 741 (0.40 %)	1 082 (0.09 %)	0	771 (0.06 %)	0	0 (0.00 %)	0	200 (0.01 %)	0	313 (0.02 %)	0	4 367 (0.14 %)	0	1 365 (0.12 %)	0	28 (0.00 %)	0	0 (0.00 %)	0	168 (0.01 %)	0	503 (0.02 %)	0	96 910 (2.00 %)	0	1 520 (0.31 %)	0	532 (0.02 %)	0	854 (0.06 %)	0	128 (0.03 %)	0
Other interstital pulmonary disorder	282 641 (1.03 %)	2 773 (0.24 %)	0	539 (0.04 %)	0	0 (0.00 %)	0	958 (0.06 %)	0	3 673 (0.20 %)	0	17 900 (0.57 %)	0	2 024 (0.18 %)	0	152 (0.01 %)	0	0 (0.00 %)	0	509 (0.04 %)	0	7 038 (0.21 %)	0	21 464 (0.44 %)	0	946 (0.19 %)	0	222 971 (8.71 %)	0	1 611 (0.11 %)	0	83 (0.02 %)	0
Pyothorax	19 228 (0.07 %)	185 (0.02 %)	0	12 (0.00 %)	0	0 (0.00 %)	0	31 (0.00 %)	0	40 (0.00 %)	0	1 609 (0.05 %)	0	254 (0.02 %)	0	157 (0.01 %)	0	0 (0.00 %)	0	51 (0.00 %)	0	358 (0.01 %)	0	336 (0.01 %)	0	75 (0.02 %)	0	16 022 (0.63 %)	0	90 (0.01 %)	0	8 (0.00 %)	0
Pleura effusion	118 315 (0.43 %)	1 499 (0.13 %)	0	989 (0.07 %)	0	2 010 (0.36 %)	0	6 785 (0.43 %)	0.654226	3 744 (0.20 %)	0	13 769 (0.44 %)	0.00220052	5 414 (0.48 %)	0	4 686 (0.36 %)	0	558 (0.06 %)	0	989 (0.08 %)	0	21 590 (0.65 %)	0	19 778 (0.41 %)	0	87 (0.02 %)	0	34 868 (1.36 %)	0	1 541 (0.10 %)	0	8 (0.00 %)	0
Pneumothorax	29 547 (0.11 %)	307 (0.03 %)	0	79 (0.01 %)	0	0 (0.00 %)	0	115 (0.01 %)	0	191 (0.01 %)	0	2 605 (0.08 %)	0	240 (0.02 %)	0	81 (0.01 %)	0	0 (0.00 %)	0	98 (0.01 %)	0	581 (0.02 %)	0	935 (0.02 %)	0	31 (0.01 %)	0	24 095 (0.94 %)	0	181 (0.01 %)	0	8 (0.00 %)	0
Respiratory failure	2 489 381 (9.04 %)	37 646 (3.30 %)	0	31 008 (2.23 %)	0	43 281 (7.80 %)	0	67 894 (4.28 %)	0	147 255 (8.03 %)	0	432 859 (13.85 %)	0	88 691 (7.84 %)	0	99 849 (7.64 %)	0	24 431 (2.69 %)	0	70 539 (5.39 %)	0	222 966 (6.72 %)	0	383 166 (7.90 %)	0	5 723 (1.15 %)	0	721 882 (28.19 %)	0	111 715 (7.41 %)	0	476 (0.09 %)	0
Other respiratory disorder	265 329 (0.96 %)	5 773 (0.51 %)	0	841 (0.06 %)	0	0 (0.00 %)	0	1 511 (0.10 %)	0	4 216 (0.23 %)	0	47 643 (1.52 %)	0	5 147 (0.45 %)	0	848 (0.06 %)	0	0 (0.00 %)	0	1 313 (0.10 %)	0	10 126 (0.31 %)	0	17 003 (0.35 %)	0	1 476 (0.30 %)	0	165 150 (6.45 %)	0	3 554 (0.24 %)	0	728 (0.14 %)	0
Gastro-oesophagal reflux disease	77 473 (0.28 %)	1 414 (0.12 %)	0	3 863 (0.28 %)	0.436783	576 (0.10 %)	0	2 737 (0.17 %)	0	23 343 (1.27 %)	0	13 015 (0.42 %)	0	3 554 (0.31 %)	0	1 043 (0.08 %)	0	548 (0.06 %)	0	3 531 (0.27 %)	0.0087951	6 873 (0.21 %)	0	8 264 (0.17 %)	0	116 (0.02 %)	0	5 714 (0.22 %)	0	2 853 (0.19 %)	0	29 (0.01 %)	0
Gastrointestinal ulcer	74 926 (0.27 %)	96 (0.01 %)	0	1 (0.00 %)	0	0 (0.00 %)	0	30 (0.00 %)	0	230 (0.01 %)	0	1 108 (0.04 %)	0	72 966 (6.45 %)	0	0 (0.00 %)	0	0 (0.00 %)	0	1 (0.00 %)	0	92 (0.00 %)	0	141 (0.00 %)	0	79 (0.02 %)	0	20 (0.00 %)	0	161 (0.01 %)	0	1 (0.00 %)	0
Gastrointestinal haemorrhage	359 734 (1.31 %)	3 403 (0.30 %)	0	1 185 (0.09 %)	0	0 (0.00 %)	0	6 859 (0.43 %)	0	4 362 (0.24 %)	0	44 469 (1.42 %)	0	246 429 (21.77 %)	0	296 (0.02 %)	0	0 (0.00 %)	0	1 225 (0.09 %)	0	16 598 (0.50 %)	0	21 005 (0.43 %)	0	1 510 (0.30 %)	0	6 322 (0.25 %)	0	6 033 (0.40 %)	0	38 (0.01 %)	0
Gastroenteritis	75 786 (0.28 %)	920 (0.08 %)	0	250 (0.02 %)	0	0 (0.00 %)	0	1 519 (0.10 %)	0	2 274 (0.12 %)	0	57 469 (1.84 %)	0	3 101 (0.27 %)	0.776174	77 (0.01 %)	0	0 (0.00 %)	0	333 (0.03 %)	0	3 236 (0.10 %)	0	3 326 (0.07 %)	0	425 (0.09 %)	0	1 844 (0.07 %)	0	948 (0.06 %)	0	64 (0.01 %)	0
Hernia	36 078 (0.13 %)	393 (0.03 %)	0	99 (0.01 %)	0	0 (0.00 %)	0	78 (0.00 %)	0	381 (0.02 %)	0	32 892 (1.05 %)	0	735 (0.06 %)	0	11 (0.00 %)	0	0 (0.00 %)	0	120 (0.01 %)	0	153 (0.00 %)	0	579 (0.01 %)	0	50 (0.01 %)	0	271 (0.01 %)	0	295 (0.02 %)	0	21 (0.00 %)	0
Other gastric disease	69 549 (0.25 %)	789 (0.07 %)	0	903 (0.06 %)	0	583 (0.11 %)	0	4 336 (0.27 %)	1.045e-07	7 740 (0.42 %)	0	17 976 (0.58 %)	0	11 046 (0.98 %)	0	942 (0.07 %)	0	385 (0.04 %)	0	1 475 (0.11 %)	0	6 675 (0.20 %)	0	9 483 (0.20 %)	0	343 (0.07 %)	0	5 464 (0.21 %)	0	1 388 (0.09 %)	0	21 (0.00 %)	0
Vascular disorder of intestine	170 433 (0.62 %)	1 382 (0.12 %)	0	318 (0.02 %)	0	0 (0.00 %)	0	1 231 (0.08 %)	0	1 229 (0.07 %)	0	149 268 (4.78 %)	0	3 094 (0.27 %)	0	107 (0.01 %)	0	0 (0.00 %)	0	181 (0.01 %)	0	2 341 (0.07 %)	0	7 903 (0.16 %)	0	230 (0.05 %)	0	2 121 (0.08 %)	0	1 006 (0.07 %)	0	22 (0.00 %)	0
Paralytic ileus / intestinal obstruction	180 690 (0.66 %)	2 136 (0.19 %)	0	472 (0.03 %)	0	0 (0.00 %)	0	20 702 (1.30 %)	0	2 297 (0.13 %)	0	122 063 (3.91 %)	0	4 311 (0.38 %)	0	149 (0.01 %)	0	0 (0.00 %)	0	1 951 (0.15 %)	0	11 249 (0.34 %)	0	8 879 (0.18 %)	0	128 (0.03 %)	0	4 850 (0.19 %)	0	1 476 (0.10 %)	0	27 (0.01 %)	0
Intestinal diverticulum	53 215 (0.19 %)	410 (0.04 %)	0	132 (0.01 %)	0	0 (0.00 %)	0	241 (0.02 %)	0	1 215 (0.07 %)	0	46 465 (1.49 %)	0	786 (0.07 %)	0	26 (0.00 %)	0	0 (0.00 %)	0	141 (0.01 %)	0	868 (0.03 %)	0	1 787 (0.04 %)	0	53 (0.01 %)	0	672 (0.03 %)	0	393 (0.03 %)	0	26 (0.01 %)	0
Perforated intestine	67 062 (0.24 %)	275 (0.02 %)	0	47 (0.00 %)	0	0 (0.00 %)	0	2 297 (0.14 %)	0	336 (0.02 %)	0	57 304 (1.83 %)	0	1 551 (0.14 %)	0	42 (0.00 %)	0	0 (0.00 %)	0	80 (0.01 %)	0	2 713 (0.08 %)	0	1 119 (0.02 %)	0	35 (0.01 %)	0	990 (0.04 %)	0	266 (0.02 %)	0	7 (0.00 %)	0
Other intestinal disease	95 389 (0.35 %)	1 459 (0.13 %)	0	482 (0.03 %)	0	0 (0.00 %)	0	5 636 (0.36 %)	0.0568721	3 036 (0.17 %)	0	63 531 (2.03 %)	0	3 649 (0.32 %)	7.8344e-06	62 (0.00 %)	0	0 (0.00 %)	0	885 (0.07 %)	0	5 172 (0.16 %)	0	5 738 (0.12 %)	0	173 (0.03 %)	0	4 291 (0.17 %)	0	1 204 (0.08 %)	0	71 (0.01 %)	0
Peritonitis	83 069 (0.30 %)	841 (0.07 %)	0	225 (0.02 %)	0	2 012 (0.36 %)	0	5 383 (0.34 %)	0	1 111 (0.06 %)	0	42 357 (1.36 %)	0	19 733 (1.74 %)	0	290 (0.02 %)	0	127 (0.01 %)	0	370 (0.03 %)	0	3 525 (0.11 %)	0	3 605 (0.07 %)	0	164 (0.03 %)	0	2 594 (0.10 %)	0	672 (0.04 %)	0	60 (0.01 %)	0
Other peritoneal disease	18 418 (0.07 %)	185 (0.02 %)	0	29 (0.00 %)	0	0 (0.00 %)	0	287 (0.02 %)	0	51 (0.00 %)	0	15 336 (0.49 %)	0	837 (0.07 %)	0.00312842	10 (0.00 %)	0	0 (0.00 %)	0	26 (0.00 %)	0	191 (0.01 %)	0	909 (0.02 %)	0	85 (0.02 %)	0	129 (0.01 %)	0	322 (0.02 %)	0	21 (0.00 %)	0
Alcoholic liver disease	121 115 (0.44 %)	932 (0.08 %)	0	93 (0.01 %)	0	0 (0.00 %)	0	314 (0.02 %)	0	310 (0.02 %)	0	5 863 (0.19 %)	0	108 587 (9.59 %)	0	93 (0.01 %)	0	0 (0.00 %)	0	212 (0.02 %)	0	562 (0.02 %)	0	1 643 (0.03 %)	0	1 078 (0.22 %)	0	1 024 (0.04 %)	0	368 (0.02 %)	0	36 (0.01 %)	0
Hepatic failure	308 007 (1.12 %)	1 782 (0.16 %)	0	589 (0.04 %)	0	119 (0.02 %)	0	30 703 (1.93 %)	0	2 055 (0.11 %)	0	38 594 (1.23 %)	0	187 494 (16.56 %)	0	237 (0.02 %)	0	4 (0.00 %)	0	395 (0.03 %)	0	23 558 (0.71 %)	0	13 156 (0.27 %)	0	2 683 (0.54 %)	0	4 317 (0.17 %)	0	2 286 (0.15 %)	0	35 (0.01 %)	0
Non-viral hepatitis	29 670 (0.11 %)	233 (0.02 %)	0	55 (0.00 %)	0	0 (0.00 %)	0	301 (0.02 %)	0	163 (0.01 %)	0	3 416 (0.11 %)	0.392134	23 093 (2.04 %)	0	18 (0.00 %)	0	0 (0.00 %)	0	60 (0.00 %)	0	343 (0.01 %)	0	837 (0.02 %)	0	505 (0.10 %)	0.173847	427 (0.02 %)	0	200 (0.01 %)	0	19 (0.00 %)	0
Liver fibrosis/cirrhosis	469 613 (1.71 %)	7 188 (0.63 %)	0	1 073 (0.08 %)	0	0 (0.00 %)	0	16 164 (1.02 %)	0	2 434 (0.13 %)	0	37 074 (1.19 %)	0	350 520 (30.97 %)	0	427 (0.03 %)	0	0 (0.00 %)	0	790 (0.06 %)	0	11 192 (0.34 %)	0	24 903 (0.51 %)	0	5 952 (1.20 %)	0	7 782 (0.30 %)	0	3 814 (0.25 %)	0	300 (0.06 %)	0
Non-alcoholic fatty liver disease	39 519 (0.14 %)	314 (0.03 %)	0	0 (0.00 %)	0	0 (0.00 %)	0	49 (0.00 %)	0	54 (0.00 %)	0	386 (0.01 %)	0	36 751 (3.25 %)	0	0 (0.00 %)	0	0 (0.00 %)	0	5 (0.00 %)	0	8 (0.00 %)	0	454 (0.01 %)	0	1 246 (0.25 %)	0	23 (0.00 %)	0	132 (0.01 %)	0	97 (0.02 %)	0
Portal hypertension	13 069 (0.05 %)	47 (0.00 %)	0	8 (0.00 %)	0	0 (0.00 %)	0	94 (0.01 %)	0	30 (0.00 %)	0	545 (0.02 %)	0	11 811 (1.04 %)	0	6 (0.00 %)	0	0 (0.00 %)	0	10 (0.00 %)	0	139 (0.00 %)	0	236 (0.00 %)	0	29 (0.01 %)	0	77 (0.00 %)	0	37 (0.00 %)	0	0 (0.00 %)	0
Hepatorenal syndrome	46 562 (0.17 %)	141 (0.01 %)	0	21 (0.00 %)	0	0 (0.00 %)	0	365 (0.02 %)	0	46 (0.00 %)	0	1 933 (0.06 %)	0	42 829 (3.78 %)	0	9 (0.00 %)	0	0 (0.00 %)	0	17 (0.00 %)	0	265 (0.01 %)	0	578 (0.01 %)	0	145 (0.03 %)	0	141 (0.01 %)	0	71 (0.00 %)	0	1 (0.00 %)	0
Other liver disease	174 814 (0.64 %)	1 180 (0.10 %)	0	180 (0.01 %)	0	0 (0.00 %)	0	1 048 (0.07 %)	0	571 (0.03 %)	0	10 878 (0.35 %)	0	151 839 (13.41 %)	0	80 (0.01 %)	0	0 (0.00 %)	0	145 (0.01 %)	0	1 884 (0.06 %)	0	3 865 (0.08 %)	0	770 (0.15 %)	0	1 677 (0.07 %)	0	653 (0.04 %)	0	44 (0.01 %)	0
Cholelithiasis	19 971 (0.07 %)	174 (0.02 %)	0	54 (0.00 %)	0	0 (0.00 %)	0	576 (0.04 %)	0	339 (0.02 %)	0	15 654 (0.50 %)	0	874 (0.08 %)	0.0600989	8 (0.00 %)	0	0 (0.00 %)	0	84 (0.01 %)	0	379 (0.01 %)	0	1 250 (0.03 %)	0	75 (0.02 %)	0	276 (0.01 %)	0	202 (0.01 %)	0	26 (0.01 %)	0
Cholecystitis	40 343 (0.15 %)	287 (0.03 %)	0	106 (0.01 %)	0	0 (0.00 %)	0	197 (0.01 %)	0	166 (0.01 %)	0	37 046 (1.19 %)	0	624 (0.06 %)	0	14 (0.00 %)	0	0 (0.00 %)	0	85 (0.01 %)	0	429 (0.01 %)	0	826 (0.02 %)	0	33 (0.01 %)	0	254 (0.01 %)	0	271 (0.02 %)	0	5 (0.00 %)	0
Cholangitis	18 760 (0.07 %)	65 (0.01 %)	0	21 (0.00 %)	0	0 (0.00 %)	0	405 (0.03 %)	0	32 (0.00 %)	0	17 573 (0.56 %)	0	325 (0.03 %)	0	8 (0.00 %)	0	0 (0.00 %)	0	33 (0.00 %)	0	93 (0.00 %)	0	122 (0.00 %)	0	7 (0.00 %)	0	38 (0.00 %)	0	38 (0.00 %)	0	0 (0.00 %)	0
Other disease of gallbladder	8 659 (0.03 %)	116 (0.01 %)	0	163 (0.01 %)	0	78 (0.01 %)	0	669 (0.04 %)	0	274 (0.01 %)	0	4 667 (0.15 %)	0	514 (0.05 %)	0	24 (0.00 %)	0	94 (0.01 %)	0	65 (0.00 %)	0	462 (0.01 %)	0	1 034 (0.02 %)	0	39 (0.01 %)	0	306 (0.01 %)	0	143 (0.01 %)	0	11 (0.00 %)	0
Bile duct obstruction	17 787 (0.06 %)	81 (0.01 %)	0	22 (0.00 %)	0	0 (0.00 %)	0	12 122 (0.76 %)	0	164 (0.01 %)	0	3 071 (0.10 %)	0	786 (0.07 %)	0.0393501	13 (0.00 %)	0	0 (0.00 %)	0	26 (0.00 %)	0	847 (0.03 %)	0	352 (0.01 %)	0	14 (0.00 %)	0	188 (0.01 %)	0	100 (0.01 %)	0	1 (0.00 %)	0
Pancreatitis	74 219 (0.27 %)	458 (0.04 %)	0	164 (0.01 %)	0	0 (0.00 %)	0	273 (0.02 %)	0	201 (0.01 %)	0	67 223 (2.15 %)	0	2 893 (0.26 %)	0.00323374	63 (0.00 %)	0	0 (0.00 %)	0	111 (0.01 %)	0	437 (0.01 %)	0	1 044 (0.02 %)	0	739 (0.15 %)	0	252 (0.01 %)	0	321 (0.02 %)	0	40 (0.01 %)	0
Other pancreatic disease	16 666 (0.06 %)	161 (0.01 %)	0	126 (0.01 %)	0	8 (0.00 %)	0	2 002 (0.13 %)	0	380 (0.02 %)	0	4 348 (0.14 %)	0	1 540 (0.14 %)	0	19 (0.00 %)	0	0 (0.00 %)	0	114 (0.01 %)	0	1 371 (0.04 %)	0	5 862 (0.12 %)	0	64 (0.01 %)	0	440 (0.02 %)	0	218 (0.01 %)	0	13 (0.00 %)	0
Other disease of digestive system	33 173 (0.12 %)	379 (0.03 %)	0	387 (0.03 %)	0	266 (0.05 %)	0	1 197 (0.08 %)	0	2 256 (0.12 %)	0.313525	16 080 (0.51 %)	0	2 797 (0.25 %)	0	269 (0.02 %)	0	188 (0.02 %)	0	745 (0.06 %)	0	2 387 (0.07 %)	0	3 341 (0.07 %)	0	128 (0.03 %)	0	2 058 (0.08 %)	0	676 (0.04 %)	0	19 (0.00 %)	0
Cellulitis	54 485 (0.20 %)	1 004 (0.09 %)	0	114 (0.01 %)	0	0 (0.00 %)	0	234 (0.01 %)	0	775 (0.04 %)	0	44 825 (1.43 %)	0	1 041 (0.09 %)	0	44 (0.00 %)	0	0 (0.00 %)	0	159 (0.01 %)	0	1 469 (0.04 %)	0	3 327 (0.07 %)	0	147 (0.03 %)	0	983 (0.04 %)	0	363 (0.02 %)	0	0 (0.00 %)	0
Other skin infection	31 904 (0.12 %)	837 (0.07 %)	0	591 (0.04 %)	0	1 450 (0.26 %)	0	575 (0.04 %)	0	1 602 (0.09 %)	0	15 144 (0.48 %)	0	1 167 (0.10 %)	4.31681e-05	147 (0.01 %)	0	274 (0.03 %)	0	618 (0.05 %)	0	1 795 (0.05 %)	0	5 020 (0.10 %)	0	126 (0.03 %)	0	1 844 (0.07 %)	0	704 (0.05 %)	0	10 (0.00 %)	0
Decubitus	103 783 (0.38 %)	3 916 (0.34 %)	2.6e-09	188 (0.01 %)	0	0 (0.00 %)	0	269 (0.02 %)	0	1 593 (0.09 %)	0	91 629 (2.93 %)	0	581 (0.05 %)	0	58 (0.00 %)	0	0 (0.00 %)	0	1 064 (0.08 %)	0	959 (0.03 %)	0	1 347 (0.03 %)	0	47 (0.01 %)	0	579 (0.02 %)	0	1 523 (0.10 %)	0	30 (0.01 %)	0
Localized Lupus erythematosus	11 683 (0.04 %)	50 (0.00 %)	0	0 (0.00 %)	0	0 (0.00 %)	0	5 (0.00 %)	0	46 (0.00 %)	0	564 (0.02 %)	0	78 (0.01 %)	0	0 (0.00 %)	0	0 (0.00 %)	0	0 (0.00 %)	0	29 (0.00 %)	0	10 712 (0.22 %)	0	76 (0.02 %)	0	10 (0.00 %)	0	108 (0.01 %)	0	5 (0.00 %)	0
Skin ulcer	29 733 (0.11 %)	684 (0.06 %)	0	83 (0.01 %)	0	0 (0.00 %)	0	135 (0.01 %)	0	845 (0.05 %)	0	23 760 (0.76 %)	0	607 (0.05 %)	0	18 (0.00 %)	0	0 (0.00 %)	0	208 (0.02 %)	0	816 (0.02 %)	0	1 604 (0.03 %)	0	50 (0.01 %)	0	412 (0.02 %)	0	505 (0.03 %)	0	6 (0.00 %)	0
Other skin disease	23 756 (0.09 %)	452 (0.04 %)	0	706 (0.05 %)	0	570 (0.10 %)	2.50702e-05	565 (0.04 %)	0	2 120 (0.12 %)	0	6 957 (0.22 %)	0	1 040 (0.09 %)	0.0391833	432 (0.03 %)	0	213 (0.02 %)	0	862 (0.07 %)	0	2 318 (0.07 %)	0	4 208 (0.09 %)	0.707685	160 (0.03 %)	0	2 382 (0.09 %)	0.000125536	730 (0.05 %)	0	41 (0.01 %)	0
Arthritis	158 084 (0.57 %)	3 117 (0.27 %)	0	8 242 (0.59 %)	0.00244548	3 005 (0.54 %)	0.00116365	3 413 (0.22 %)	0	20 836 (1.14 %)	0	29 585 (0.95 %)	0	5 101 (0.45 %)	0	2 349 (0.18 %)	0	3 231 (0.36 %)	0	5 454 (0.42 %)	0	10 697 (0.32 %)	0	34 057 (0.70 %)	0	521 (0.10 %)	0	22 344 (0.87 %)	0	6 021 (0.40 %)	0	111 (0.02 %)	0
Arthrosis	134 186 (0.49 %)	3 075 (0.27 %)	0	666 (0.05 %)	0	0 (0.00 %)	0	982 (0.06 %)	0	104 188 (5.68 %)	0	9 859 (0.32 %)	0	1 688 (0.15 %)	0	100 (0.01 %)	0	0 (0.00 %)	0	1 228 (0.09 %)	0	2 734 (0.08 %)	0	5 492 (0.11 %)	0	235 (0.05 %)	0	2 320 (0.09 %)	0	1 583 (0.10 %)	0	36 (0.01 %)	0
Other joint disorder	14 954 (0.05 %)	787 (0.07 %)	0	79 (0.01 %)	0	0 (0.00 %)	0	30 (0.00 %)	0	937 (0.05 %)	0.0515475	11 281 (0.36 %)	0	170 (0.02 %)	0	4 (0.00 %)	0	0 (0.00 %)	0	64 (0.00 %)	0	287 (0.01 %)	0	645 (0.01 %)	0	213 (0.04 %)	0.000439648	228 (0.01 %)	0	203 (0.01 %)	0	26 (0.01 %)	0
Systemic Lupus erythematosus	22 605 (0.08 %)	120 (0.01 %)	0	66 (0.00 %)	0	0 (0.00 %)	0	12 (0.00 %)	0	126 (0.01 %)	0	20 984 (0.67 %)	0	182 (0.02 %)	0	4 (0.00 %)	0	0 (0.00 %)	0	45 (0.00 %)	0	62 (0.00 %)	0	531 (0.01 %)	0	102 (0.02 %)	0	150 (0.01 %)	0	216 (0.01 %)	0	5 (0.00 %)	0
Systemic sclerosis	19 377 (0.07 %)	50 (0.00 %)	0	0 (0.00 %)	0	0 (0.00 %)	0	2 (0.00 %)	0	36 (0.00 %)	0	18 750 (0.60 %)	0	68 (0.01 %)	0	0 (0.00 %)	0	0 (0.00 %)	0	10 (0.00 %)	0	14 (0.00 %)	0	340 (0.01 %)	0	11 (0.00 %)	0	61 (0.00 %)	0	35 (0.00 %)	0	0 (0.00 %)	0
Other systemic connective tissue disorder	42 534 (0.15 %)	217 (0.02 %)	0	27 (0.00 %)	0	0 (0.00 %)	0	53 (0.00 %)	0	482 (0.03 %)	0	40 331 (1.29 %)	0	331 (0.03 %)	0	2 (0.00 %)	0	0 (0.00 %)	0	47 (0.00 %)	0	128 (0.00 %)	0	476 (0.01 %)	0	40 (0.01 %)	0	130 (0.01 %)	0	263 (0.02 %)	0	7 (0.00 %)	0
Deforming dorsopathy	16 109 (0.06 %)	689 (0.06 %)	0.385747	93 (0.01 %)	0	0 (0.00 %)	0	104 (0.01 %)	0	2 771 (0.15 %)	0	2 487 (0.08 %)	0	181 (0.02 %)	0	4 (0.00 %)	0	0 (0.00 %)	0	397 (0.03 %)	0	415 (0.01 %)	0	1 470 (0.03 %)	0	134 (0.03 %)	0	7 109 (0.28 %)	0	235 (0.02 %)	0	20 (0.00 %)	0
Spinal stenosis	26 769 (0.10 %)	812 (0.07 %)	0	139 (0.01 %)	0	0 (0.00 %)	0	174 (0.01 %)	0	19 264 (1.05 %)	0	2 718 (0.09 %)	6e-10	266 (0.02 %)	0	22 (0.00 %)	0	0 (0.00 %)	0	340 (0.03 %)	0	658 (0.02 %)	0	1 360 (0.03 %)	0	86 (0.02 %)	0	484 (0.02 %)	0	426 (0.03 %)	0	20 (0.00 %)	0
Dorsalgia	19 805 (0.07 %)	817 (0.07 %)	0.911238	502 (0.04 %)	0	4 (0.00 %)	0	306 (0.02 %)	0	8 171 (0.45 %)	0	2 562 (0.08 %)	0	722 (0.06 %)	0.000936769	21 (0.00 %)	0	0 (0.00 %)	0	302 (0.02 %)	0	1 189 (0.04 %)	0	2 296 (0.05 %)	0	1 640 (0.33 %)	0	707 (0.03 %)	0	295 (0.02 %)	0	271 (0.05 %)	8.549e-07
Other dorsopathy	25 246 (0.09 %)	1 093 (0.10 %)	0.132793	793 (0.06 %)	0	507 (0.09 %)	0.935967	393 (0.02 %)	0	4 117 (0.22 %)	0	6 540 (0.21 %)	0	747 (0.07 %)	0	309 (0.02 %)	0	314 (0.03 %)	0	731 (0.06 %)	0	1 556 (0.05 %)	0	4 812 (0.10 %)	1.9e-09	344 (0.07 %)	1.125e-07	2 243 (0.09 %)	0.0215857	707 (0.05 %)	0	40 (0.01 %)	0
Muscle disease	32 078 (0.12 %)	704 (0.06 %)	0	120 (0.01 %)	0	0 (0.00 %)	0	57 (0.00 %)	0	262 (0.01 %)	0	28 342 (0.91 %)	0	555 (0.05 %)	0	19 (0.00 %)	0	0 (0.00 %)	0	709 (0.05 %)	0	206 (0.01 %)	0	385 (0.01 %)	0	241 (0.05 %)	0	150 (0.01 %)	0	321 (0.02 %)	0	7 (0.00 %)	0
Osteoporosis	117 202 (0.43 %)	7 958 (0.70 %)	0	276 (0.02 %)	0	0 (0.00 %)	0	733 (0.05 %)	0	90 896 (4.96 %)	0	6 450 (0.21 %)	0	877 (0.08 %)	0	60 (0.00 %)	0	0 (0.00 %)	0	875 (0.07 %)	0	2 380 (0.07 %)	0	3 596 (0.07 %)	0	68 (0.01 %)	0	2 020 (0.08 %)	0	1 004 (0.07 %)	0	9 (0.00 %)	0
Pathological bone fracture	28 453 (0.10 %)	192 (0.02 %)	0	5 (0.00 %)	0	0 (0.00 %)	0	59 (0.00 %)	0	27 029 (1.47 %)	0	426 (0.01 %)	0	31 (0.00 %)	0	13 (0.00 %)	0	0 (0.00 %)	0	45 (0.00 %)	0	500 (0.02 %)	0	78 (0.00 %)	0	5 (0.00 %)	0	24 (0.00 %)	0	46 (0.00 %)	0	0 (0.00 %)	0
Osteomyelitis	40 612 (0.15 %)	1 190 (0.10 %)	0	109 (0.01 %)	0	0 (0.00 %)	0	122 (0.01 %)	0	742 (0.04 %)	0	32 881 (1.05 %)	0	612 (0.05 %)	0	36 (0.00 %)	0	0 (0.00 %)	0	177 (0.01 %)	0	1 103 (0.03 %)	0	2 341 (0.05 %)	0	38 (0.01 %)	0	681 (0.03 %)	0	569 (0.04 %)	0	11 (0.00 %)	0
Other osteopathy	11 304 (0.04 %)	1 599 (0.14 %)	0	424 (0.03 %)	3e-10	118 (0.02 %)	0	265 (0.02 %)	0	1 884 (0.10 %)	0	1 665 (0.05 %)	0	335 (0.03 %)	8e-10	158 (0.01 %)	0	83 (0.01 %)	0	364 (0.03 %)	0	1 701 (0.05 %)	0	1 641 (0.03 %)	0	58 (0.01 %)	0	704 (0.03 %)	0	294 (0.02 %)	0	11 (0.00 %)	0
Other muscoskeletal disorder	21 587 (0.08 %)	288 (0.03 %)	0	44 (0.00 %)	0	0 (0.00 %)	0	45 (0.00 %)	0	255 (0.01 %)	0	19 549 (0.63 %)	0	239 (0.02 %)	0	5 (0.00 %)	0	0 (0.00 %)	0	96 (0.01 %)	0	84 (0.00 %)	0	301 (0.01 %)	0	466 (0.09 %)	0.000104981	72 (0.00 %)	0	98 (0.01 %)	0	45 (0.01 %)	0
Glomerular disease	133 897 (0.49 %)	1 436 (0.13 %)	0	678 (0.05 %)	0	0 (0.00 %)	0	567 (0.04 %)	0	1 403 (0.08 %)	0	9 735 (0.31 %)	0	1 542 (0.14 %)	0	101 (0.01 %)	0	0 (0.00 %)	0	273 (0.02 %)	0	2 590 (0.08 %)	0	112 733 (2.32 %)	0	112 (0.02 %)	0	1 490 (0.06 %)	0	1 228 (0.08 %)	0	9 (0.00 %)	0
Tubulo-interstitial nephritis	18 108 (0.07 %)	312 (0.03 %)	0	27 (0.00 %)	0	0 (0.00 %)	0	100 (0.01 %)	0	190 (0.01 %)	0	15 341 (0.49 %)	0	312 (0.03 %)	0	6 (0.00 %)	0	0 (0.00 %)	0	66 (0.01 %)	0	303 (0.01 %)	0	725 (0.01 %)	0	191 (0.04 %)	0	360 (0.01 %)	0	165 (0.01 %)	0	10 (0.00 %)	0
Obstructive uropathy	26 635 (0.10 %)	249 (0.02 %)	0	253 (0.02 %)	0	1 039 (0.19 %)	0	2 234 (0.14 %)	0	1 032 (0.06 %)	0	8 609 (0.28 %)	0	379 (0.03 %)	0	90 (0.01 %)	0	83 (0.01 %)	0	445 (0.03 %)	0	8 369 (0.25 %)	0	2 374 (0.05 %)	0	35 (0.01 %)	0	985 (0.04 %)	0	449 (0.03 %)	0	10 (0.00 %)	0
Acute renal failure	646 025 (2.35 %)	8 258 (0.72 %)	0	10 907 (0.79 %)	0	31 881 (5.75 %)	0	17 779 (1.12 %)	0	27 868 (1.52 %)	0	215 402 (6.89 %)	0	50 563 (4.47 %)	0	4 192 (0.32 %)	0	13 201 (1.46 %)	0	9 783 (0.75 %)	0	50 815 (1.53 %)	0	128 533 (2.65 %)	0	1 511 (0.30 %)	0	60 094 (2.35 %)	0.948039	15 212 (1.01 %)	0	26 (0.01 %)	0
Chronic kidney disease	1 348 245 (4.90 %)	20 038 (1.76 %)	0	29 701 (2.14 %)	0	552 385 (99.58 %)	0	20 608 (1.30 %)	0	41 357 (2.26 %)	0	186 392 (5.96 %)	0	52 145 (4.61 %)	0	3 867 (0.30 %)	0	2 (0.00 %)	0	21 596 (1.65 %)	0	79 208 (2.39 %)	0	260 820 (5.38 %)	0	1 532 (0.31 %)	0	45 580 (1.78 %)	0	32 890 (2.18 %)	0	124 (0.02 %)	0
Unspecified kidney failure	872 613 (3.17 %)	11 256 (0.99 %)	0	10 727 (0.77 %)	0	50 (0.01 %)	0	23 058 (1.45 %)	0	17 938 (0.98 %)	0	501 963 (16.06 %)	0	49 540 (4.38 %)	0	570 (0.04 %)	0	0 (0.00 %)	0	6 103 (0.47 %)	0	74 961 (2.26 %)	0	137 898 (2.84 %)	0	1 392 (0.28 %)	0	23 334 (0.91 %)	0	13 709 (0.91 %)	0	114 (0.02 %)	0
Urolithiasis	11 555 (0.04 %)	193 (0.02 %)	0	39 (0.00 %)	0	0 (0.00 %)	0	127 (0.01 %)	0	401 (0.02 %)	0	8 477 (0.27 %)	0	272 (0.02 %)	0	6 (0.00 %)	0	0 (0.00 %)	0	114 (0.01 %)	0	498 (0.02 %)	0	811 (0.02 %)	0	66 (0.01 %)	0	333 (0.01 %)	0	205 (0.01 %)	0	13 (0.00 %)	0
Other renal disease	142 968 (0.52 %)	2 743 (0.24 %)	0	4 184 (0.30 %)	0	4 092 (0.74 %)	0	3 204 (0.20 %)	0	5 694 (0.31 %)	0	40 469 (1.29 %)	0	10 074 (0.89 %)	0	1 080 (0.08 %)	0	2 838 (0.31 %)	0	1 873 (0.14 %)	0	11 148 (0.34 %)	0	38 519 (0.79 %)	0	444 (0.09 %)	0	11 868 (0.46 %)	0	4 673 (0.31 %)	0	65 (0.01 %)	0
Bladder disorder	26 933 (0.10 %)	757 (0.07 %)	0	378 (0.03 %)	0	283 (0.05 %)	0	732 (0.05 %)	0	2 095 (0.11 %)	0	13 098 (0.42 %)	0	497 (0.04 %)	0	88 (0.01 %)	0	138 (0.02 %)	0	983 (0.08 %)	0	3 287 (0.10 %)	0.433478	2 320 (0.05 %)	0	45 (0.01 %)	0	1 348 (0.05 %)	0	871 (0.06 %)	0	13 (0.00 %)	0
Infection of urinary tract	440 089 (1.60 %)	9 959 (0.87 %)	0	1 587 (0.11 %)	0	0 (0.00 %)	0	3 494 (0.22 %)	0	11 376 (0.62 %)	0	328 445 (10.51 %)	0	9 607 (0.85 %)	0	159 (0.01 %)	0	0 (0.00 %)	0	10 329 (0.79 %)	0	20 315 (0.61 %)	0	27 034 (0.56 %)	0	367 (0.07 %)	0	8 757 (0.34 %)	0	8 637 (0.57 %)	0	23 (0.00 %)	0
Prostate hyperplasia	40 612 (0.15 %)	764 (0.07 %)	0	2 553 (0.18 %)	0	942 (0.17 %)	1.26964e-05	1 298 (0.08 %)	0	7 087 (0.39 %)	0	9 191 (0.29 %)	0	1 043 (0.09 %)	0	586 (0.04 %)	0	389 (0.04 %)	0	2 816 (0.22 %)	0	3 772 (0.11 %)	0	6 012 (0.12 %)	0	22 (0.00 %)	0	2 319 (0.09 %)	0	1 763 (0.12 %)	0	55 (0.01 %)	0
Other disorder of male genital organs	7 318 (0.03 %)	98 (0.01 %)	0	25 (0.00 %)	0	0 (0.00 %)	0	109 (0.01 %)	0	98 (0.01 %)	0	6 089 (0.19 %)	0	122 (0.01 %)	0	7 (0.00 %)	0	0 (0.00 %)	0	36 (0.00 %)	0	184 (0.01 %)	0	318 (0.01 %)	0	23 (0.00 %)	0	109 (0.00 %)	0	81 (0.01 %)	0	19 (0.00 %)	0
Disorder of breast	4 445 (0.02 %)	66 (0.01 %)	0	18 (0.00 %)	0	0 (0.00 %)	0	33 (0.00 %)	0	115 (0.01 %)	0	299 (0.01 %)	0	33 (0.00 %)	0	4 (0.00 %)	0	0 (0.00 %)	0	17 (0.00 %)	0	3 678 (0.11 %)	0	97 (0.00 %)	0	15 (0.00 %)	0	25 (0.00 %)	0	43 (0.00 %)	0	2 (0.00 %)	0
Disorder of female genital organs	15 762 (0.06 %)	222 (0.02 %)	0	198 (0.01 %)	0	142 (0.03 %)	0	1 594 (0.10 %)	0	1 029 (0.06 %)	0.498388	5 239 (0.17 %)	0	431 (0.04 %)	0	59 (0.00 %)	0	100 (0.01 %)	0	318 (0.02 %)	0	3 200 (0.10 %)	0	2 168 (0.04 %)	0	77 (0.02 %)	0	583 (0.02 %)	0	393 (0.03 %)	0	9 (0.00 %)	0
Other genitourinary disease	5 766 (0.02 %)	37 (0.00 %)	0	7 (0.00 %)	0	0 (0.00 %)	0	41 (0.00 %)	0	84 (0.00 %)	0	5 371 (0.17 %)	0	23 (0.00 %)	0	0 (0.00 %)	0	0 (0.00 %)	0	21 (0.00 %)	0	54 (0.00 %)	0	62 (0.00 %)	0	6 (0.00 %)	0	26 (0.00 %)	0	34 (0.00 %)	0	0 (0.00 %)	0
Congenital malformation of nervous system	20 387 (0.07 %)	151 (0.01 %)	0	10 (0.00 %)	0	0 (0.00 %)	0	29 (0.00 %)	0	53 (0.00 %)	0	2 613 (0.08 %)	0	69 (0.01 %)	0	1 (0.00 %)	0	0 (0.00 %)	0	69 (0.01 %)	0	75 (0.00 %)	0	321 (0.01 %)	0	49 (0.01 %)	0	16 330 (0.64 %)	0	593 (0.04 %)	0	24 (0.00 %)	0
Congenital malformation of heart	44 060 (0.16 %)	179 (0.02 %)	0	205 (0.01 %)	0	0 (0.00 %)	0	20 (0.00 %)	0	61 (0.00 %)	0	38 961 (1.25 %)	0	274 (0.02 %)	0	0 (0.00 %)	0	0 (0.00 %)	0	30 (0.00 %)	0	27 (0.00 %)	0	1 569 (0.03 %)	0	370 (0.07 %)	0	2 008 (0.08 %)	0	309 (0.02 %)	0	47 (0.01 %)	0
Congenital malformation of other blood vessels	16 588 (0.06 %)	144 (0.01 %)	0	48 (0.00 %)	0	0 (0.00 %)	0	34 (0.00 %)	0	110 (0.01 %)	0	7 448 (0.24 %)	0	1 440 (0.13 %)	0	6 (0.00 %)	0	0 (0.00 %)	0	35 (0.00 %)	0	303 (0.01 %)	0	1 485 (0.03 %)	0	73 (0.01 %)	0	2 303 (0.09 %)	0	3 141 (0.21 %)	0	18 (0.00 %)	0
Congenital malformation of respiratory system	10 766 (0.04 %)	12 (0.00 %)	0	2 (0.00 %)	0	0 (0.00 %)	0	1 (0.00 %)	0	5 (0.00 %)	0	1 021 (0.03 %)	9e-10	5 (0.00 %)	0	2 (0.00 %)	0	0 (0.00 %)	0	5 (0.00 %)	0	4 (0.00 %)	0	51 (0.00 %)	0	4 (0.00 %)	0	9 639 (0.38 %)	0	12 (0.00 %)	0	3 (0.00 %)	0
Congenital malformation of urinary system	14 647 (0.05 %)	151 (0.01 %)	0	19 (0.00 %)	0	0 (0.00 %)	0	66 (0.00 %)	0	105 (0.01 %)	0	962 (0.03 %)	0	148 (0.01 %)	0	5 (0.00 %)	0	0 (0.00 %)	0	29 (0.00 %)	0	170 (0.01 %)	0	759 (0.02 %)	0	109 (0.02 %)	0	12 002 (0.47 %)	0	111 (0.01 %)	0	11 (0.00 %)	0
Congenital malformation of musculoskeletal system	12 492 (0.05 %)	136 (0.01 %)	0	9 (0.00 %)	0	0 (0.00 %)	0	12 (0.00 %)	0	68 (0.00 %)	0	1 152 (0.04 %)	0	78 (0.01 %)	0	1 (0.00 %)	0	0 (0.00 %)	0	34 (0.00 %)	0	53 (0.00 %)	0	307 (0.01 %)	0	50 (0.01 %)	0	10 473 (0.41 %)	0	106 (0.01 %)	0	13 (0.00 %)	0
Other congenital malformation	33 471 (0.12 %)	271 (0.02 %)	0	46 (0.00 %)	0	0 (0.00 %)	0	154 (0.01 %)	0	260 (0.01 %)	0	5 524 (0.18 %)	0	529 (0.05 %)	0	11 (0.00 %)	0	0 (0.00 %)	0	148 (0.01 %)	0	1 185 (0.04 %)	0	1 943 (0.04 %)	0	96 (0.02 %)	0	22 681 (0.89 %)	0	584 (0.04 %)	0	39 (0.01 %)	0
Trisomy 21	22 752 (0.08 %)	204 (0.02 %)	0	31 (0.00 %)	0	0 (0.00 %)	0	16 (0.00 %)	0	58 (0.00 %)	0	21 313 (0.68 %)	0	93 (0.01 %)	0	1 (0.00 %)	0	0 (0.00 %)	0	92 (0.01 %)	0	198 (0.01 %)	0	332 (0.01 %)	0	8 (0.00 %)	0	272 (0.01 %)	0	120 (0.01 %)	0	14 (0.00 %)	0
Other chromosomal abnormality	15 162 (0.06 %)	67 (0.01 %)	0	6 (0.00 %)	0	0 (0.00 %)	0	15 (0.00 %)	0	24 (0.00 %)	0	3 587 (0.11 %)	0	39 (0.00 %)	0	1 (0.00 %)	0	0 (0.00 %)	0	27 (0.00 %)	0	220 (0.01 %)	0	324 (0.01 %)	0	5 (0.00 %)	0	10 784 (0.42 %)	0	50 (0.00 %)	0	13 (0.00 %)	0
Eye disease	27 486 (0.10 %)	1 259 (0.11 %)	0.000253065	989 (0.07 %)	0	376 (0.07 %)	0	608 (0.04 %)	0	9 229 (0.50 %)	0	4 793 (0.15 %)	0	561 (0.05 %)	0	139 (0.01 %)	0	194 (0.02 %)	0	1 201 (0.09 %)	0.00248038	2 141 (0.06 %)	0	3 297 (0.07 %)	0	38 (0.01 %)	0	1 087 (0.04 %)	0	1 532 (0.10 %)	0.485401	42 (0.01 %)	0
Other disease	17 980 (0.07 %)	310 (0.03 %)	0	30 (0.00 %)	0	0 (0.00 %)	0	37 (0.00 %)	0	395 (0.02 %)	0	16 180 (0.52 %)	0	109 (0.01 %)	0	8 (0.00 %)	0	0 (0.00 %)	0	71 (0.01 %)	0	122 (0.00 %)	0	196 (0.00 %)	0	48 (0.01 %)	0	269 (0.01 %)	0	178 (0.01 %)	0	27 (0.01 %)	0
Open head wound	231 902 (0.84 %)	10 258 (0.90 %)	0	12 (0.00 %)	0	0 (0.00 %)	0	15 (0.00 %)	0	90 (0.00 %)	0	226 (0.01 %)	0	228 (0.02 %)	0	2 (0.00 %)	0	0 (0.00 %)	0	57 (0.00 %)	0	63 (0.00 %)	0	221 (0.00 %)	0	521 (0.10 %)	0	30 (0.00 %)	0	159 (0.01 %)	0	220 020 (43.49 %)	0
Open neck wound	19 679 (0.07 %)	2 011 (0.18 %)	0	1 (0.00 %)	0	0 (0.00 %)	0	2 (0.00 %)	0	38 (0.00 %)	0	81 (0.00 %)	0	35 (0.00 %)	0	2 (0.00 %)	0	0 (0.00 %)	0	3 (0.00 %)	0	8 (0.00 %)	0	39 (0.00 %)	0	133 (0.03 %)	0	6 (0.00 %)	0	13 (0.00 %)	0	17 307 (3.42 %)	0
Open torso wound	109 128 (0.40 %)	7 645 (0.67 %)	0	8 (0.00 %)	0	2 (0.00 %)	0	20 (0.00 %)	0	136 (0.01 %)	0	448 (0.01 %)	0	99 (0.01 %)	0	4 (0.00 %)	0	0 (0.00 %)	0	17 (0.00 %)	0	53 (0.00 %)	0	333 (0.01 %)	0	299 (0.06 %)	0	82 (0.00 %)	0	81 (0.01 %)	0	99 901 (19.75 %)	0
Open wound on upper or lower limb	18 878 (0.07 %)	5 591 (0.49 %)	0	13 (0.00 %)	0	3 (0.00 %)	0	9 (0.00 %)	0	92 (0.01 %)	0	230 (0.01 %)	0	112 (0.01 %)	0	1 (0.00 %)	0	3 (0.00 %)	0	17 (0.00 %)	0	28 (0.00 %)	0	151 (0.00 %)	0	454 (0.09 %)	7e-10	28 (0.00 %)	0	41 (0.00 %)	0	12 105 (2.39 %)	0
Unspecified open wound	278 215 (1.01 %)	13 408 (1.18 %)	0	11 (0.00 %)	0	6 (0.00 %)	0	25 (0.00 %)	0	139 (0.01 %)	0	662 (0.02 %)	0	212 (0.02 %)	0	4 (0.00 %)	0	1 (0.00 %)	0	19 (0.00 %)	0	62 (0.00 %)	0	396 (0.01 %)	0	647 (0.13 %)	0	56 (0.00 %)	0	102 (0.01 %)	0	262 465 (51.88 %)	0
Skull fracture	26 860 (0.10 %)	24 996 (2.19 %)	0	2 (0.00 %)	0	0 (0.00 %)	0	8 (0.00 %)	0	19 (0.00 %)	0	104 (0.00 %)	0	52 (0.00 %)	0	0 (0.00 %)	0	0 (0.00 %)	0	6 (0.00 %)	0	11 (0.00 %)	0	33 (0.00 %)	0	80 (0.02 %)	0	3 (0.00 %)	0	175 (0.01 %)	0	1 371 (0.27 %)	0
Neck fracture	31 734 (0.12 %)	28 754 (2.52 %)	0	28 (0.00 %)	0	0 (0.00 %)	0	30 (0.00 %)	0	200 (0.01 %)	0	777 (0.02 %)	0	163 (0.01 %)	0	10 (0.00 %)	0	0 (0.00 %)	0	126 (0.01 %)	0	152 (0.00 %)	0	528 (0.01 %)	0	349 (0.07 %)	0	129 (0.01 %)	0	203 (0.01 %)	0	285 (0.06 %)	0
Thorax fracture	27 683 (0.10 %)	25 641 (2.25 %)	0	32 (0.00 %)	0	0 (0.00 %)	0	33 (0.00 %)	0	197 (0.01 %)	0	572 (0.02 %)	0	220 (0.02 %)	0	6 (0.00 %)	0	0 (0.00 %)	0	51 (0.00 %)	0	128 (0.00 %)	0	367 (0.01 %)	0	158 (0.03 %)	0	162 (0.01 %)	0	60 (0.00 %)	0	56 (0.01 %)	0
Spine/pelvis fracture	36 881 (0.13 %)	32 652 (2.86 %)	0	66 (0.00 %)	0	11 (0.00 %)	0	65 (0.00 %)	0	652 (0.04 %)	0	1 291 (0.04 %)	0	255 (0.02 %)	0	20 (0.00 %)	0	20 (0.00 %)	0	181 (0.01 %)	0	269 (0.01 %)	0	784 (0.02 %)	0	87 (0.02 %)	0	290 (0.01 %)	0	188 (0.01 %)	0	50 (0.01 %)	0
Upper limb fracture	19 564 (0.07 %)	18 032 (1.58 %)	0	29 (0.00 %)	0	0 (0.00 %)	0	11 (0.00 %)	0	177 (0.01 %)	0	550 (0.02 %)	0	179 (0.02 %)	0	6 (0.00 %)	0	0 (0.00 %)	0	54 (0.00 %)	0	81 (0.00 %)	0	180 (0.00 %)	0	89 (0.02 %)	0	41 (0.00 %)	0	105 (0.01 %)	0	30 (0.01 %)	0
Femur fracture	186 975 (0.68 %)	174 843 (15.34 %)	0	183 (0.01 %)	0	0 (0.00 %)	0	106 (0.01 %)	0	1 304 (0.07 %)	0	6 047 (0.19 %)	0	760 (0.07 %)	0	38 (0.00 %)	0	0 (0.00 %)	0	504 (0.04 %)	0	683 (0.02 %)	0	1 355 (0.03 %)	0	116 (0.02 %)	0	464 (0.02 %)	0	547 (0.04 %)	0	25 (0.00 %)	0
Other lower limb fracture	15 598 (0.06 %)	13 601 (1.19 %)	0	35 (0.00 %)	0	0 (0.00 %)	0	10 (0.00 %)	0	147 (0.01 %)	0	779 (0.02 %)	0	160 (0.01 %)	0	5 (0.00 %)	0	0 (0.00 %)	0	66 (0.01 %)	0	46 (0.00 %)	0	482 (0.01 %)	0	91 (0.02 %)	0	73 (0.00 %)	0	93 (0.01 %)	0	10 (0.00 %)	0
Other fracture	15 132 (0.05 %)	13 666 (1.20 %)	0	22 (0.00 %)	0	0 (0.00 %)	0	13 (0.00 %)	0	176 (0.01 %)	0	512 (0.02 %)	0	93 (0.01 %)	0	2 (0.00 %)	0	0 (0.00 %)	0	29 (0.00 %)	0	101 (0.00 %)	0	214 (0.00 %)	0	57 (0.01 %)	0	92 (0.00 %)	0	64 (0.00 %)	0	91 (0.02 %)	0
Traumatic cranial haemorrhage	101 122 (0.37 %)	87 904 (7.71 %)	0	32 (0.00 %)	0	0 (0.00 %)	0	32 (0.00 %)	0	403 (0.02 %)	0	2 303 (0.07 %)	0	627 (0.06 %)	0	15 (0.00 %)	0	0 (0.00 %)	0	271 (0.02 %)	0	566 (0.02 %)	0	525 (0.01 %)	0	1 148 (0.23 %)	0	3 907 (0.15 %)	0	3 311 (0.22 %)	0	78 (0.02 %)	0
Other brain injury	110 530 (0.40 %)	81 265 (7.13 %)	0	28 (0.00 %)	0	1 (0.00 %)	0	73 (0.00 %)	0	446 (0.02 %)	0	1 521 (0.05 %)	0	868 (0.08 %)	0	9 (0.00 %)	0	1 (0.00 %)	0	180 (0.01 %)	0	401 (0.01 %)	0	669 (0.01 %)	0	2 439 (0.49 %)	0	236 (0.01 %)	0	2 179 (0.14 %)	0	20 214 (4.00 %)	0
Heart injury	10 648 (0.04 %)	5 034 (0.44 %)	0	1 (0.00 %)	0	0 (0.00 %)	0	1 (0.00 %)	0	11 (0.00 %)	0	52 (0.00 %)	0	37 (0.00 %)	0	0 (0.00 %)	0	0 (0.00 %)	0	0 (0.00 %)	0	2 (0.00 %)	0	368 (0.01 %)	0	76 (0.02 %)	0	3 (0.00 %)	0	7 (0.00 %)	0	5 056 (1.00 %)	0
Lung injury	20 338 (0.07 %)	14 038 (1.23 %)	0	4 (0.00 %)	0	0 (0.00 %)	0	16 (0.00 %)	0	28 (0.00 %)	0	300 (0.01 %)	0	62 (0.01 %)	0	2 (0.00 %)	0	0 (0.00 %)	0	9 (0.00 %)	0	12 (0.00 %)	0	135 (0.00 %)	0	110 (0.02 %)	0	52 (0.00 %)	0	50 (0.00 %)	0	5 520 (1.09 %)	0
Other inner organ injury	28 752 (0.10 %)	24 209 (2.12 %)	0	2 (0.00 %)	0	0 (0.00 %)	0	24 (0.00 %)	0	48 (0.00 %)	0	513 (0.02 %)	0	172 (0.02 %)	0	1 (0.00 %)	0	0 (0.00 %)	0	11 (0.00 %)	0	44 (0.00 %)	0	128 (0.00 %)	0	270 (0.05 %)	0	23 (0.00 %)	0	70 (0.00 %)	0	3 237 (0.64 %)	0
Injury of nerves or spinal cord	21 988 (0.08 %)	20 971 (1.84 %)	0	0 (0.00 %)	0	0 (0.00 %)	0	6 (0.00 %)	0	32 (0.00 %)	0	254 (0.01 %)	0	80 (0.01 %)	0	0 (0.00 %)	0	0 (0.00 %)	0	2 (0.00 %)	0	3 (0.00 %)	0	25 (0.00 %)	0	91 (0.02 %)	0	8 (0.00 %)	0	35 (0.00 %)	0	481 (0.10 %)	0.000113137
Crushing injury / traumatic amputation	9 916 (0.04 %)	9 773 (0.86 %)	0	0 (0.00 %)	0	0 (0.00 %)	0	0 (0.00 %)	0	2 (0.00 %)	0	12 (0.00 %)	0	17 (0.00 %)	0	0 (0.00 %)	0	0 (0.00 %)	0	0 (0.00 %)	0	1 (0.00 %)	0	5 (0.00 %)	0	31 (0.01 %)	0	0 (0.00 %)	0	4 (0.00 %)	0	71 (0.01 %)	0
Blood vessel injury	18 956 (0.07 %)	12 532 (1.10 %)	0	2 (0.00 %)	0	0 (0.00 %)	0	2 (0.00 %)	0	32 (0.00 %)	0	186 (0.01 %)	0	92 (0.01 %)	0	0 (0.00 %)	0	0 (0.00 %)	0	7 (0.00 %)	0	11 (0.00 %)	0	250 (0.01 %)	0	192 (0.04 %)	0	7 (0.00 %)	0	54 (0.00 %)	0	5 589 (1.10 %)	0
Other or unspecified injury	707 927 (2.57 %)	639 315 (56.09 %)	0	247 (0.02 %)	0	3 (0.00 %)	0	520 (0.03 %)	0	3 756 (0.20 %)	0	9 158 (0.29 %)	0	4 733 (0.42 %)	0	66 (0.01 %)	0	18 (0.00 %)	0	1 123 (0.09 %)	0	2 268 (0.07 %)	0	8 376 (0.17 %)	0	13 732 (2.76 %)	0	1 721 (0.07 %)	0	4 354 (0.29 %)	0	18 537 (3.66 %)	0
Complications of trauma	11 074 (0.04 %)	8 184 (0.72 %)	0	9 (0.00 %)	0	1 (0.00 %)	0	32 (0.00 %)	0	67 (0.00 %)	0	582 (0.02 %)	0	335 (0.03 %)	8.3e-09	2 (0.00 %)	0	0 (0.00 %)	0	12 (0.00 %)	0	29 (0.00 %)	0	154 (0.00 %)	0	212 (0.04 %)	0.396884	65 (0.00 %)	0	72 (0.00 %)	0	1 318 (0.26 %)	0
Intoxication by heroin	72 957 (0.27 %)	220 (0.02 %)	0	4 (0.00 %)	0	0 (0.00 %)	0	19 (0.00 %)	0	2 (0.00 %)	0	75 (0.00 %)	0	198 (0.02 %)	0	0 (0.00 %)	0	0 (0.00 %)	0	0 (0.00 %)	0	2 (0.00 %)	0	194 (0.00 %)	0	72 180 (14.51 %)	0	7 (0.00 %)	0	25 (0.00 %)	0	31 (0.01 %)	0
Intoxication by methadone	48 982 (0.18 %)	150 (0.01 %)	0	5 (0.00 %)	0	0 (0.00 %)	0	24 (0.00 %)	0	18 (0.00 %)	0	210 (0.01 %)	0	473 (0.04 %)	0	1 (0.00 %)	0	0 (0.00 %)	0	3 (0.00 %)	0	8 (0.00 %)	0	659 (0.01 %)	0	47 307 (9.51 %)	0	27 (0.00 %)	0	51 (0.00 %)	0	46 (0.01 %)	0
Intoxication by other opiod	124 333 (0.45 %)	640 (0.06 %)	0	31 (0.00 %)	0	0 (0.00 %)	0	80 (0.01 %)	0	99 (0.01 %)	0	585 (0.02 %)	0	1 010 (0.09 %)	0	8 (0.00 %)	0	0 (0.00 %)	0	16 (0.00 %)	0	47 (0.00 %)	0	1 549 (0.03 %)	0	119 848 (24.09 %)	0	158 (0.01 %)	0	66 (0.00 %)	0	196 (0.04 %)	0
Intoxication by cocaine	72 584 (0.26 %)	443 (0.04 %)	0	11 (0.00 %)	0	0 (0.00 %)	0	96 (0.01 %)	0	23 (0.00 %)	0	132 (0.00 %)	0	528 (0.05 %)	0	0 (0.00 %)	0	0 (0.00 %)	0	3 (0.00 %)	0	1 (0.00 %)	0	772 (0.02 %)	0	70 320 (14.14 %)	0	11 (0.00 %)	0	63 (0.00 %)	0	181 (0.04 %)	0
Intoxication by other narcotics	90 762 (0.33 %)	492 (0.04 %)	0	4 (0.00 %)	0	0 (0.00 %)	0	52 (0.00 %)	0	30 (0.00 %)	0	357 (0.01 %)	0	806 (0.07 %)	0	3 (0.00 %)	0	0 (0.00 %)	0	7 (0.00 %)	0	24 (0.00 %)	0	506 (0.01 %)	0	88 150 (17.72 %)	0	27 (0.00 %)	0	101 (0.01 %)	0	203 (0.04 %)	0
Intoxication by nonopioid analgesic/antipyretic/antirheumatic drug	12 721 (0.05 %)	38 (0.00 %)	0	1 (0.00 %)	0	0 (0.00 %)	0	7 (0.00 %)	0	4 (0.00 %)	0	37 (0.00 %)	0	78 (0.01 %)	0	0 (0.00 %)	0	0 (0.00 %)	0	0 (0.00 %)	0	0 (0.00 %)	0	29 (0.00 %)	0	12 479 (2.51 %)	0	8 (0.00 %)	0	35 (0.00 %)	0	5 (0.00 %)	0
Intoxication by other antiepileptic/sedative-hypnotic/antiparkinsonism drug	24 704 (0.09 %)	115 (0.01 %)	0	1 (0.00 %)	0	1 (0.00 %)	0	11 (0.00 %)	0	6 (0.00 %)	0	55 (0.00 %)	0	1 484 (0.13 %)	0	0 (0.00 %)	0	0 (0.00 %)	0	4 (0.00 %)	0	1 (0.00 %)	0	37 (0.00 %)	0	22 895 (4.60 %)	0	4 (0.00 %)	0	11 (0.00 %)	0	79 (0.02 %)	0
Benzodiazepine intoxication	76 585 (0.28 %)	177 (0.02 %)	0	0 (0.00 %)	0	0 (0.00 %)	0	60 (0.00 %)	0	18 (0.00 %)	0	62 (0.00 %)	0	2 380 (0.21 %)	0	1 (0.00 %)	0	0 (0.00 %)	0	2 (0.00 %)	0	3 (0.00 %)	0	67 (0.00 %)	0	73 678 (14.81 %)	0	10 (0.00 %)	0	26 (0.00 %)	0	101 (0.02 %)	0
Intoxication by antidepressants	47 598 (0.17 %)	141 (0.01 %)	0	1 (0.00 %)	0	0 (0.00 %)	0	46 (0.00 %)	0	15 (0.00 %)	0	83 (0.00 %)	0	4 306 (0.38 %)	0	1 (0.00 %)	0	0 (0.00 %)	0	1 (0.00 %)	0	1 (0.00 %)	0	106 (0.00 %)	0	42 821 (8.61 %)	0	3 (0.00 %)	0	10 (0.00 %)	0	63 (0.01 %)	0
Intoxication by antipsychotic/neuroleptic	15 889 (0.06 %)	26 (0.00 %)	0	0 (0.00 %)	0	0 (0.00 %)	0	15 (0.00 %)	0	12 (0.00 %)	0	26 (0.00 %)	0	1 115 (0.10 %)	0	0 (0.00 %)	0	0 (0.00 %)	0	1 (0.00 %)	0	1 (0.00 %)	0	35 (0.00 %)	0	14 643 (2.94 %)	0	3 (0.00 %)	0	4 (0.00 %)	0	8 (0.00 %)	0
Intoxication by psychostimulant medical drug	40 861 (0.15 %)	348 (0.03 %)	0	4 (0.00 %)	0	0 (0.00 %)	0	86 (0.01 %)	0	19 (0.00 %)	0	70 (0.00 %)	0	22 888 (2.02 %)	0	0 (0.00 %)	0	0 (0.00 %)	0	0 (0.00 %)	0	1 (0.00 %)	0	313 (0.01 %)	0	16 851 (3.39 %)	0	8 (0.00 %)	0	20 (0.00 %)	0	253 (0.05 %)	0
Intoxication by antiallergic/antiemetic drug	17 324 (0.06 %)	134 (0.01 %)	0	0 (0.00 %)	0	0 (0.00 %)	0	14 (0.00 %)	0	3 (0.00 %)	0	14 (0.00 %)	0	108 (0.01 %)	0	0 (0.00 %)	0	0 (0.00 %)	0	4 (0.00 %)	0	0 (0.00 %)	0	46 (0.00 %)	0	16 970 (3.41 %)	0	3 (0.00 %)	0	5 (0.00 %)	0	23 (0.00 %)	0
Intoxication by other medical drug	277 026 (1.01 %)	3 236 (0.28 %)	0	107 (0.01 %)	0	3 (0.00 %)	0	715 (0.05 %)	0	390 (0.02 %)	0	3 585 (0.11 %)	0	9 953 (0.88 %)	0	15 (0.00 %)	0	2 (0.00 %)	0	59 (0.00 %)	0	231 (0.01 %)	0	4 933 (0.10 %)	0	252 209 (50.70 %)	0	414 (0.02 %)	0	455 (0.03 %)	0	719 (0.14 %)	0
Intoxication by alcohol	113 825 (0.41 %)	5 951 (0.52 %)	0	0 (0.00 %)	0	0 (0.00 %)	0	512 (0.03 %)	0	18 (0.00 %)	0	1 436 (0.05 %)	0	5 127 (0.45 %)	0	0 (0.00 %)	0	0 (0.00 %)	0	4 (0.00 %)	0	4 (0.00 %)	0	262 (0.01 %)	0	96 506 (19.40 %)	0	9 (0.00 %)	0	153 (0.01 %)	0	3 843 (0.76 %)	0
Intoxication by carbon monoxide	22 738 (0.08 %)	17 456 (1.53 %)	0	0 (0.00 %)	0	0 (0.00 %)	0	4 592 (0.29 %)	0	5 (0.00 %)	0	2 (0.00 %)	0	110 (0.01 %)	0	0 (0.00 %)	0	0 (0.00 %)	0	0 (0.00 %)	0	3 (0.00 %)	0	17 (0.00 %)	0	502 (0.10 %)	5.7221e-06	2 (0.00 %)	0	6 (0.00 %)	0	43 (0.01 %)	0
Intoxication by other gas	33 762 (0.12 %)	28 063 (2.46 %)	0	0 (0.00 %)	0	0 (0.00 %)	0	4 873 (0.31 %)	0	7 (0.00 %)	0	9 (0.00 %)	0	96 (0.01 %)	0	0 (0.00 %)	0	0 (0.00 %)	0	2 (0.00 %)	0	3 (0.00 %)	0	31 (0.00 %)	0	560 (0.11 %)	0.0404013	1 (0.00 %)	0	10 (0.00 %)	0	107 (0.02 %)	0
Other intoxication	11 045 (0.04 %)	860 (0.08 %)	0	3 (0.00 %)	0	0 (0.00 %)	0	4 805 (0.30 %)	0	44 (0.00 %)	0	137 (0.00 %)	0	2 402 (0.21 %)	0	0 (0.00 %)	0	0 (0.00 %)	0	9 (0.00 %)	0	12 (0.00 %)	0	126 (0.00 %)	0	2 556 (0.51 %)	0	28 (0.00 %)	0	22 (0.00 %)	0	41 (0.01 %)	0
Burn	31 017 (0.11 %)	28 214 (2.48 %)	0	0 (0.00 %)	0	0 (0.00 %)	0	902 (0.06 %)	0	54 (0.00 %)	0	165 (0.01 %)	0	975 (0.09 %)	0	2 (0.00 %)	0	0 (0.00 %)	0	1 (0.00 %)	0	10 (0.00 %)	0	80 (0.00 %)	0	308 (0.06 %)	0	25 (0.00 %)	0	29 (0.00 %)	0	252 (0.05 %)	0
Hyperthermia and other effects of heat and radiation	9 118 (0.03 %)	103 (0.01 %)	0	0 (0.00 %)	0	0 (0.00 %)	0	9 (0.00 %)	0	2 (0.00 %)	0	67 (0.00 %)	0	8 757 (0.77 %)	0	1 (0.00 %)	0	0 (0.00 %)	0	1 (0.00 %)	0	4 (0.00 %)	0	10 (0.00 %)	0	152 (0.03 %)	0.315034	5 (0.00 %)	0	3 (0.00 %)	0	4 (0.00 %)	0
Hypothermia and other effects of reduced temperature	16 648 (0.06 %)	93 (0.01 %)	0	0 (0.00 %)	0	0 (0.00 %)	0	2 (0.00 %)	0	4 (0.00 %)	0	14 (0.00 %)	0	16 100 (1.42 %)	0	0 (0.00 %)	0	0 (0.00 %)	0	2 (0.00 %)	0	0 (0.00 %)	0	5 (0.00 %)	0	415 (0.08 %)	0	1 (0.00 %)	0	1 (0.00 %)	0	11 (0.00 %)	0
Asphyxiation	150 571 (0.55 %)	16 637 (1.46 %)	0	5 (0.00 %)	0	0 (0.00 %)	0	118 (0.01 %)	0	75 (0.00 %)	0	1 201 (0.04 %)	0	541 (0.05 %)	0	4 (0.00 %)	0	0 (0.00 %)	0	52 (0.00 %)	0	18 (0.00 %)	0	374 (0.01 %)	0	3 087 (0.62 %)	0	144 (0.01 %)	0	104 (0.01 %)	0	128 211 (25.34 %)	0
Drowning	60 494 (0.22 %)	55 490 (4.87 %)	0	3 (0.00 %)	0	0 (0.00 %)	0	184 (0.01 %)	0	86 (0.00 %)	0	106 (0.00 %)	0	1 753 (0.15 %)	0	2 (0.00 %)	0	0 (0.00 %)	0	20 (0.00 %)	0	6 (0.00 %)	0	170 (0.00 %)	0	2 492 (0.50 %)	0	13 (0.00 %)	0	25 (0.00 %)	0	144 (0.03 %)	0
Foreign body entering through natural orifice	177 237 (0.64 %)	1 186 (0.10 %)	0	1 (0.00 %)	0	0 (0.00 %)	0	70 (0.00 %)	0	527 (0.03 %)	0	171 587 (5.49 %)	0	751 (0.07 %)	0	1 (0.00 %)	0	0 (0.00 %)	0	8 (0.00 %)	0	149 (0.00 %)	0	294 (0.01 %)	0	1 035 (0.21 %)	0	125 (0.00 %)	0	1 085 (0.07 %)	0	418 (0.08 %)	0
Other external stress factor	18 092 (0.07 %)	13 689 (1.20 %)	0	0 (0.00 %)	0	0 (0.00 %)	0	494 (0.03 %)	0	9 (0.00 %)	0	163 (0.01 %)	0	3 390 (0.30 %)	0	3 (0.00 %)	0	0 (0.00 %)	0	19 (0.00 %)	0	6 (0.00 %)	0	43 (0.00 %)	0	176 (0.04 %)	0	21 (0.00 %)	0	38 (0.00 %)	0	41 (0.01 %)	0
Accidential collision of motor vehicle and pedestrian	63 029 (0.23 %)	61 209 (5.37 %)	0	4 (0.00 %)	0	0 (0.00 %)	0	6 (0.00 %)	0	54 (0.00 %)	0	205 (0.01 %)	0	149 (0.01 %)	0	2 (0.00 %)	0	0 (0.00 %)	0	9 (0.00 %)	0	19 (0.00 %)	0	251 (0.01 %)	0	886 (0.18 %)	0	48 (0.00 %)	0	176 (0.01 %)	0	11 (0.00 %)	0
Accidential collision of motor vehicle and non-motor vehicle	8 754 (0.03 %)	8 594 (0.75 %)	0	0 (0.00 %)	0	0 (0.00 %)	0	1 (0.00 %)	0	1 (0.00 %)	0	8 (0.00 %)	0	10 (0.00 %)	0	0 (0.00 %)	0	0 (0.00 %)	0	0 (0.00 %)	0	1 (0.00 %)	0	8 (0.00 %)	0	100 (0.02 %)	3.0071e-06	2 (0.00 %)	0	28 (0.00 %)	0	1 (0.00 %)	0
Accidential collision of two or more motor vehicles	122 046 (0.44 %)	119 276 (10.46 %)	0	11 (0.00 %)	0	0 (0.00 %)	0	47 (0.00 %)	0	42 (0.00 %)	0	296 (0.01 %)	0	202 (0.02 %)	0	3 (0.00 %)	0	0 (0.00 %)	0	5 (0.00 %)	0	33 (0.00 %)	0	520 (0.01 %)	0	1 296 (0.26 %)	0	35 (0.00 %)	0	265 (0.02 %)	0	15 (0.00 %)	0
Accidential collision of motor vehicle and stationary object	37 663 (0.14 %)	35 945 (3.15 %)	0	6 (0.00 %)	0	0 (0.00 %)	0	26 (0.00 %)	0	13 (0.00 %)	0	136 (0.00 %)	0	116 (0.01 %)	0	0 (0.00 %)	0	0 (0.00 %)	0	5 (0.00 %)	0	15 (0.00 %)	0	248 (0.01 %)	0	984 (0.20 %)	0	51 (0.00 %)	0	103 (0.01 %)	0	15 (0.00 %)	0
Other accident involving motor vehicle	210 365 (0.76 %)	197 577 (17.33 %)	0	66 (0.00 %)	0	0 (0.00 %)	0	142 (0.01 %)	0	216 (0.01 %)	0	1 968 (0.06 %)	0	1 145 (0.10 %)	0	15 (0.00 %)	0	0 (0.00 %)	0	71 (0.01 %)	0	207 (0.01 %)	0	2 033 (0.04 %)	0	5 415 (1.09 %)	0	530 (0.02 %)	0	860 (0.06 %)	0	120 (0.02 %)	0
Other transport accident	22 724 (0.08 %)	21 192 (1.86 %)	0	4 (0.00 %)	0	0 (0.00 %)	0	15 (0.00 %)	0	31 (0.00 %)	0	138 (0.00 %)	0	382 (0.03 %)	0	1 (0.00 %)	0	0 (0.00 %)	0	8 (0.00 %)	0	13 (0.00 %)	0	204 (0.00 %)	0	604 (0.12 %)	0	28 (0.00 %)	0	76 (0.01 %)	0	28 (0.01 %)	0
Accidential fall	374 180 (1.36 %)	325 163 (28.53 %)	0	393 (0.03 %)	0	7 (0.00 %)	0	335 (0.02 %)	0	6 685 (0.36 %)	0	11 607 (0.37 %)	0	4 249 (0.38 %)	0	111 (0.01 %)	0	2 (0.00 %)	0	1 906 (0.15 %)	0	3 271 (0.10 %)	0	7 781 (0.16 %)	0	4 734 (0.95 %)	0	1 738 (0.07 %)	0	5 375 (0.36 %)	0	823 (0.16 %)	0
Accidential exposure to other mechanical force	130 185 (0.47 %)	120 720 (10.59 %)	0	98 (0.01 %)	0	0 (0.00 %)	0	93 (0.01 %)	0	772 (0.04 %)	0	3 014 (0.10 %)	0	698 (0.06 %)	0	22 (0.00 %)	0	0 (0.00 %)	0	185 (0.01 %)	0	401 (0.01 %)	0	975 (0.02 %)	0	416 (0.08 %)	0	356 (0.01 %)	0	470 (0.03 %)	0	1 965 (0.39 %)	0
Accidential drowning	41 933 (0.15 %)	39 778 (3.49 %)	0	0 (0.00 %)	0	0 (0.00 %)	0	147 (0.01 %)	0	27 (0.00 %)	0	24 (0.00 %)	0	1 016 (0.09 %)	0	0 (0.00 %)	0	0 (0.00 %)	0	0 (0.00 %)	0	2 (0.00 %)	0	36 (0.00 %)	0	872 (0.18 %)	2.79422e-05	3 (0.00 %)	0	21 (0.00 %)	0	7 (0.00 %)	0
Accidential inhalation of object	218 378 (0.79 %)	1 336 (0.12 %)	0	27 (0.00 %)	0	0 (0.00 %)	0	185 (0.01 %)	0	1 633 (0.09 %)	0	203 073 (6.50 %)	0	1 231 (0.11 %)	0	112 (0.01 %)	0	0 (0.00 %)	0	2 565 (0.20 %)	0	1 376 (0.04 %)	0	1 684 (0.03 %)	0	976 (0.20 %)	0	1 771 (0.07 %)	0	2 328 (0.15 %)	0	81 (0.02 %)	0
Other accidential threat to breathing	19 771 (0.07 %)	99 (0.01 %)	0	0 (0.00 %)	0	0 (0.00 %)	0	36 (0.00 %)	0	14 (0.00 %)	0	112 (0.00 %)	0	192 (0.02 %)	0	0 (0.00 %)	0	0 (0.00 %)	0	5 (0.00 %)	0	2 (0.00 %)	0	45 (0.00 %)	0	740 (0.15 %)	0	19 (0.00 %)	0	29 (0.00 %)	0	18 478 (3.65 %)	0
Accidential exposure to fire, smoke and flames	32 518 (0.12 %)	31 847 (2.79 %)	0	1 (0.00 %)	0	0 (0.00 %)	0	326 (0.02 %)	0	12 (0.00 %)	0	43 (0.00 %)	0	82 (0.01 %)	0	1 (0.00 %)	0	0 (0.00 %)	0	1 (0.00 %)	0	2 (0.00 %)	0	32 (0.00 %)	0	139 (0.03 %)	0	5 (0.00 %)	0	12 (0.00 %)	0	15 (0.00 %)	0
Accidential exposure to hot temperatures	9 106 (0.03 %)	30 (0.00 %)	0	0 (0.00 %)	0	0 (0.00 %)	0	4 (0.00 %)	0	0 (0.00 %)	0	20 (0.00 %)	0	8 912 (0.79 %)	0	0 (0.00 %)	0	0 (0.00 %)	0	1 (0.00 %)	0	0 (0.00 %)	0	3 (0.00 %)	0	132 (0.03 %)	0.0104093	0 (0.00 %)	0	4 (0.00 %)	0	0 (0.00 %)	0
Accidential exposure to cold temperatures	15 397 (0.06 %)	13 (0.00 %)	0	0 (0.00 %)	0	0 (0.00 %)	0	2 (0.00 %)	0	0 (0.00 %)	0	0 (0.00 %)	0	15 154 (1.34 %)	0	0 (0.00 %)	0	0 (0.00 %)	0	0 (0.00 %)	0	0 (0.00 %)	0	0 (0.00 %)	0	227 (0.05 %)	0.00192599	0 (0.00 %)	0	0 (0.00 %)	0	1 (0.00 %)	0
Accidential poisoning by antiepileptic/sedative-hypnotic/antiparkinsonism/psychotropic drug	34 693 (0.13 %)	182 (0.02 %)	0	0 (0.00 %)	0	0 (0.00 %)	0	91 (0.01 %)	0	13 (0.00 %)	0	96 (0.00 %)	0	29 019 (2.56 %)	0	0 (0.00 %)	0	0 (0.00 %)	0	0 (0.00 %)	0	1 (0.00 %)	0	134 (0.00 %)	0	5 097 (1.02 %)	0	2 (0.00 %)	0	24 (0.00 %)	0	34 (0.01 %)	0
Accidential poisoning by other medical drug	199 360 (0.72 %)	1 429 (0.13 %)	0	97 (0.01 %)	0	0 (0.00 %)	0	222 (0.01 %)	0	334 (0.02 %)	0	3 151 (0.10 %)	0	2 308 (0.20 %)	0	10 (0.00 %)	0	0 (0.00 %)	0	41 (0.00 %)	0	194 (0.01 %)	0	4 039 (0.08 %)	0	186 528 (37.50 %)	0	356 (0.01 %)	0	354 (0.02 %)	0	297 (0.06 %)	0
Accidential poisoning by narcotic	182 668 (0.66 %)	968 (0.08 %)	0	41 (0.00 %)	0	0 (0.00 %)	0	135 (0.01 %)	0	117 (0.01 %)	0	1 099 (0.04 %)	0	1 324 (0.12 %)	0	10 (0.00 %)	0	0 (0.00 %)	0	19 (0.00 %)	0	64 (0.00 %)	0	3 013 (0.06 %)	0	175 308 (35.24 %)	0	204 (0.01 %)	0	225 (0.01 %)	0	141 (0.03 %)	0
Accidential poisoning by alcohol	94 411 (0.34 %)	4 551 (0.40 %)	0	0 (0.00 %)	0	0 (0.00 %)	0	488 (0.03 %)	0	15 (0.00 %)	0	1 384 (0.04 %)	0	4 754 (0.42 %)	0	0 (0.00 %)	0	0 (0.00 %)	0	3 (0.00 %)	0	3 (0.00 %)	0	219 (0.00 %)	0	82 274 (16.54 %)	0	6 (0.00 %)	0	140 (0.01 %)	0	574 (0.11 %)	0
Other accidential poisoning	14 216 (0.05 %)	26 (0.00 %)	0	0 (0.00 %)	0	0 (0.00 %)	0	13 941 (0.88 %)	0	12 (0.00 %)	0	13 (0.00 %)	0	85 (0.01 %)	0	0 (0.00 %)	0	0 (0.00 %)	0	0 (0.00 %)	0	6 (0.00 %)	0	1 (0.00 %)	0	127 (0.03 %)	0	2 (0.00 %)	0	3 (0.00 %)	0	0 (0.00 %)	0
Other accident	76 316 (0.28 %)	71 167 (6.24 %)	0	31 (0.00 %)	0	0 (0.00 %)	0	52 (0.00 %)	0	445 (0.02 %)	0	1 657 (0.05 %)	0	1 023 (0.09 %)	0	2 (0.00 %)	0	0 (0.00 %)	0	79 (0.01 %)	0	98 (0.00 %)	0	402 (0.01 %)	0	641 (0.13 %)	0	66 (0.00 %)	0	602 (0.04 %)	0	51 (0.01 %)	0
Intentional self-poisoning by medical drug	60 217 (0.22 %)	398 (0.03 %)	0	1 (0.00 %)	0	0 (0.00 %)	0	21 (0.00 %)	0	45 (0.00 %)	0	164 (0.01 %)	0	176 (0.02 %)	0	1 (0.00 %)	0	0 (0.00 %)	0	19 (0.00 %)	0	14 (0.00 %)	0	203 (0.00 %)	0	58 444 (11.75 %)	0	11 (0.00 %)	0	53 (0.00 %)	0	667 (0.13 %)	0
Intentional self-poisoning by gas/vapour	12 952 (0.05 %)	12 705 (1.11 %)	0	1 (0.00 %)	0	0 (0.00 %)	0	10 (0.00 %)	0	4 (0.00 %)	0	0 (0.00 %)	0	14 (0.00 %)	0	0 (0.00 %)	0	0 (0.00 %)	0	1 (0.00 %)	0	3 (0.00 %)	0	6 (0.00 %)	0	184 (0.04 %)	0.000956075	1 (0.00 %)	0	2 (0.00 %)	0	21 (0.00 %)	0
Other intentional self-poisoning	13 721 (0.05 %)	390 (0.03 %)	0	0 (0.00 %)	0	0 (0.00 %)	0	20 (0.00 %)	0	34 (0.00 %)	0	69 (0.00 %)	0	2 044 (0.18 %)	0	0 (0.00 %)	0	0 (0.00 %)	0	6 (0.00 %)	0	3 (0.00 %)	0	24 (0.00 %)	0	8 221 (1.65 %)	0	6 (0.00 %)	0	14 (0.00 %)	0	2 890 (0.57 %)	0
Intentional self-suffocation/strangulation	108 508 (0.39 %)	216 (0.02 %)	0	0 (0.00 %)	0	0 (0.00 %)	0	8 (0.00 %)	0	22 (0.00 %)	0	47 (0.00 %)	0	58 (0.01 %)	0	1 (0.00 %)	0	0 (0.00 %)	0	15 (0.00 %)	0	5 (0.00 %)	0	38 (0.00 %)	0	1 006 (0.20 %)	0	1 (0.00 %)	0	36 (0.00 %)	0	107 055 (21.16 %)	0
Intentional self-harm by firearm discharge	219 148 (0.80 %)	3 897 (0.34 %)	0	3 (0.00 %)	0	0 (0.00 %)	0	19 (0.00 %)	0	165 (0.01 %)	0	163 (0.01 %)	0	129 (0.01 %)	0	7 (0.00 %)	0	0 (0.00 %)	0	63 (0.00 %)	0	84 (0.00 %)	0	193 (0.00 %)	0	483 (0.10 %)	0	25 (0.00 %)	0	78 (0.01 %)	0	213 839 (42.27 %)	0
Other intentional self-harm	35 569 (0.13 %)	26 592 (2.33 %)	0	18 (0.00 %)	0	4 (0.00 %)	0	21 (0.00 %)	0	470 (0.03 %)	0	327 (0.01 %)	0	445 (0.04 %)	0	7 (0.00 %)	0	7 (0.00 %)	0	34 (0.00 %)	0	73 (0.00 %)	0	319 (0.01 %)	0	1 721 (0.35 %)	0	69 (0.00 %)	0	62 (0.00 %)	0	5 400 (1.07 %)	0
Assault by firearm discharge	133 093 (0.48 %)	1 832 (0.16 %)	0	0 (0.00 %)	0	0 (0.00 %)	0	0 (0.00 %)	0	2 (0.00 %)	0	61 (0.00 %)	0	31 (0.00 %)	0	0 (0.00 %)	0	0 (0.00 %)	0	2 (0.00 %)	0	2 (0.00 %)	0	71 (0.00 %)	0	33 (0.01 %)	0	4 (0.00 %)	0	30 (0.00 %)	0	131 025 (25.90 %)	0
Assault by sharp object	20 921 (0.08 %)	491 (0.04 %)	0	0 (0.00 %)	0	0 (0.00 %)	0	1 (0.00 %)	0	1 (0.00 %)	0	33 (0.00 %)	0	14 (0.00 %)	0	0 (0.00 %)	0	0 (0.00 %)	0	0 (0.00 %)	0	0 (0.00 %)	0	147 (0.00 %)	0	19 (0.00 %)	0	2 (0.00 %)	0	7 (0.00 %)	0	20 206 (3.99 %)	0
Other assault	40 867 (0.15 %)	36 653 (3.22 %)	0	24 (0.00 %)	0	0 (0.00 %)	0	17 (0.00 %)	0	59 (0.00 %)	0	462 (0.01 %)	0	422 (0.04 %)	0	1 (0.00 %)	0	0 (0.00 %)	0	30 (0.00 %)	0	25 (0.00 %)	0	342 (0.01 %)	0	406 (0.08 %)	0	55 (0.00 %)	0	196 (0.01 %)	0	2 175 (0.43 %)	0
Misadventure during surgical or medical care	7 181 (0.03 %)	162 (0.01 %)	0	8 (0.00 %)	0	0 (0.00 %)	0	40 (0.00 %)	0	31 (0.00 %)	0	5 873 (0.19 %)	0	219 (0.02 %)	5.7606e-06	9 (0.00 %)	0	0 (0.00 %)	0	8 (0.00 %)	0	79 (0.00 %)	0	580 (0.01 %)	0	16 (0.00 %)	0	97 (0.00 %)	0	57 (0.00 %)	0	2 (0.00 %)	0
Complication following artificial implant	67 221 (0.24 %)	1 318 (0.12 %)	0	98 (0.01 %)	0	0 (0.00 %)	0	53 (0.00 %)	0	262 (0.01 %)	0	62 859 (2.01 %)	0	259 (0.02 %)	0	9 (0.00 %)	0	0 (0.00 %)	0	44 (0.00 %)	0	152 (0.00 %)	0	1 423 (0.03 %)	0	34 (0.01 %)	0	108 (0.00 %)	0	592 (0.04 %)	0	10 (0.00 %)	0
Complication following bypass/anastomosis/graft	29 206 (0.11 %)	22 (0.00 %)	0	9 (0.00 %)	0	0 (0.00 %)	0	2 (0.00 %)	0	7 (0.00 %)	0	28 782 (0.92 %)	0	60 (0.01 %)	0	0 (0.00 %)	0	0 (0.00 %)	0	1 (0.00 %)	0	102 (0.00 %)	0	76 (0.00 %)	0	9 (0.00 %)	0	11 (0.00 %)	0	123 (0.01 %)	0	2 (0.00 %)	0
Complication following organ transplant	24 397 (0.09 %)	81 (0.01 %)	0	161 (0.01 %)	0	476 (0.09 %)	0.474723	130 (0.01 %)	0	103 (0.01 %)	0	5 375 (0.17 %)	0	3 022 (0.27 %)	0	40 (0.00 %)	0	55 (0.01 %)	0	18 (0.00 %)	0	7 061 (0.21 %)	0	4 357 (0.09 %)	0.329026	37 (0.01 %)	0	3 194 (0.12 %)	0	285 (0.02 %)	0	2 (0.00 %)	0
Complication following (partial) removal of organ	19 073 (0.07 %)	36 (0.00 %)	0	1 (0.00 %)	0	0 (0.00 %)	0	16 (0.00 %)	0	20 (0.00 %)	0	18 599 (0.60 %)	0	108 (0.01 %)	0	30 (0.00 %)	0	0 (0.00 %)	0	3 (0.00 %)	0	79 (0.00 %)	0	94 (0.00 %)	0	9 (0.00 %)	0	39 (0.00 %)	0	39 (0.00 %)	0	0 (0.00 %)	0
Complication following other surgical procedure	62 570 (0.23 %)	990 (0.09 %)	0	30 (0.00 %)	0	0 (0.00 %)	0	36 (0.00 %)	0	229 (0.01 %)	0	59 417 (1.90 %)	0	378 (0.03 %)	0	104 (0.01 %)	0	0 (0.00 %)	0	51 (0.00 %)	0	195 (0.01 %)	0	691 (0.01 %)	0	24 (0.00 %)	0	161 (0.01 %)	0	243 (0.02 %)	0	21 (0.00 %)	0
Adverse effect of antineoplastic drug	14 590 (0.05 %)	79 (0.01 %)	0	27 (0.00 %)	0	18 (0.00 %)	0	1 437 (0.09 %)	0	123 (0.01 %)	0	3 262 (0.10 %)	0	368 (0.03 %)	0	608 (0.05 %)	0.000936364	6 (0.00 %)	0	11 (0.00 %)	0	6 810 (0.21 %)	0	760 (0.02 %)	0	17 (0.00 %)	0	952 (0.04 %)	0	111 (0.01 %)	0	1 (0.00 %)	0
Adverse effect of anticoagulant	18 788 (0.07 %)	54 (0.00 %)	0	0 (0.00 %)	0	0 (0.00 %)	0	0 (0.00 %)	0	35 (0.00 %)	0	313 (0.01 %)	0	159 (0.01 %)	0	0 (0.00 %)	0	0 (0.00 %)	0	0 (0.00 %)	0	16 (0.00 %)	0	92 (0.00 %)	0	3 (0.00 %)	0	7 (0.00 %)	0	18 109 (1.20 %)	0	0 (0.00 %)	0
Adverse effect of other medical drug	25 258 (0.09 %)	2 184 (0.19 %)	0	209 (0.02 %)	0	234 (0.04 %)	0	346 (0.02 %)	0	838 (0.05 %)	0	7 455 (0.24 %)	0	2 078 (0.18 %)	0	164 (0.01 %)	0	122 (0.01 %)	0	189 (0.01 %)	0	2 629 (0.08 %)	0	4 017 (0.08 %)	0	291 (0.06 %)	0	3 087 (0.12 %)	0	1 397 (0.09 %)	0.711756	18 (0.00 %)	0
Other complication of medical care	113 591 (0.41 %)	1 415 (0.12 %)	0	100 (0.01 %)	0	0 (0.00 %)	0	615 (0.04 %)	0	599 (0.03 %)	0	91 203 (2.92 %)	0	1 972 (0.17 %)	0	247 (0.02 %)	0	0 (0.00 %)	0	162 (0.01 %)	0	9 497 (0.29 %)	0	4 246 (0.09 %)	0	428 (0.09 %)	0	2 095 (0.08 %)	0	902 (0.06 %)	0	110 (0.02 %)	0
Poisoning by medical drug with undetermined intent	21 290 (0.08 %)	69 (0.01 %)	0	3 (0.00 %)	0	0 (0.00 %)	0	4 (0.00 %)	0	35 (0.00 %)	0	156 (0.00 %)	0	791 (0.07 %)	0.00352778	1 (0.00 %)	0	0 (0.00 %)	0	7 (0.00 %)	0	3 (0.00 %)	0	314 (0.01 %)	0	19 855 (3.99 %)	0	19 (0.00 %)	0	27 (0.00 %)	0	6 (0.00 %)	0
Poisoning by narcotic with undetermined intent	15 091 (0.05 %)	19 (0.00 %)	0	2 (0.00 %)	0	0 (0.00 %)	0	1 (0.00 %)	0	10 (0.00 %)	0	42 (0.00 %)	0	185 (0.02 %)	0	1 (0.00 %)	0	0 (0.00 %)	0	3 (0.00 %)	0	6 (0.00 %)	0	161 (0.00 %)	0	14 645 (2.94 %)	0	3 (0.00 %)	0	13 (0.00 %)	0	0 (0.00 %)	0
Other poisoning with undetermined intent	7 176 (0.03 %)	957 (0.08 %)	0	0 (0.00 %)	0	0 (0.00 %)	0	12 (0.00 %)	0	12 (0.00 %)	0	32 (0.00 %)	0	525 (0.05 %)	0	0 (0.00 %)	0	0 (0.00 %)	0	0 (0.00 %)	0	0 (0.00 %)	0	69 (0.00 %)	0	5 552 (1.12 %)	0	6 (0.00 %)	0	8 (0.00 %)	0	3 (0.00 %)	0
Other cause with undetermined intent	20 827 (0.08 %)	14 915 (1.31 %)	0	11 (0.00 %)	0	0 (0.00 %)	0	25 (0.00 %)	0	172 (0.01 %)	0	509 (0.02 %)	0	784 (0.07 %)	0.0114225	1 (0.00 %)	0	0 (0.00 %)	0	45 (0.00 %)	0	31 (0.00 %)	0	388 (0.01 %)	0	1 306 (0.26 %)	0	94 (0.00 %)	0	211 (0.01 %)	0	2 335 (0.46 %)	0
Legal intervention / war	5 868 (0.02 %)	370 (0.03 %)	0	3 (0.00 %)	0	0 (0.00 %)	0	36 (0.00 %)	0	47 (0.00 %)	0	74 (0.00 %)	0	55 (0.00 %)	0	1 (0.00 %)	0	0 (0.00 %)	0	8 (0.00 %)	0	30 (0.00 %)	0	91 (0.00 %)	0	70 (0.01 %)	0.000411364	22 (0.00 %)	0	15 (0.00 %)	0	5 046 (1.00 %)	0
